# Supplementary material for: Unraveling the Roles of Neuropeptides in the Chemosensation of the Root-Knot Nematode Meloidogyne javanica
Source: Int J Mol Sci. 2024 Jun 7;25(12):6300. doi: 10.3390/ijms25126300 (PMC11204336; doi:10.3390/ijms25126300)
Supplement: Supplementary file 1 [file ijms-25-06300-s001.zip › Table S1.xlsx]

## Sheet: mock1h_TRE1h
Table S1 Lists of significant differentially expressed genes (DEGs) in mock1h_TRE1h and mock6h_TRE6h.
mock1h_TRE1h
Gene id	logFC	FDR
M.Javanica_Scaff1717g017816	10.013	6.40178e-28
M.Javanica_Scaff8002g050303	8.69563	2.20675e-11
M.Javanica_Scaff13615g067812	8.55275	7.37049e-11
M.Javanica_Scaff2813g025362	8.01283	1.96666e-08
M.Javanica_Scaff275g004293	7.50525	1.01715e-06
M.Javanica_Scaff28572g095259	7.47863	1.30122e-06
M.Javanica_Scaff7668g048992	7.40761	1.9744e-06
M.Javanica_Scaff11760g062770	7.09321	1.21165e-05
M.Javanica_Scaff14283g069509	6.96995	1.75987e-05
M.Javanica_Scaff4004g032378	6.90926	1.44868e-63
M.Javanica_Scaff13439g067345	6.5108	0.00115829
M.Javanica_Scaff1298g014556	6.39029	2.53909e-28
M.Javanica_Scaff21028g083757	6.28506	3.54988e-10
M.Javanica_Scaff275g004289	6.15617	2.59534e-16
M.Javanica_Scaff4732g036058	5.80717	1.39205e-05
M.Javanica_Scaff4717g035993	5.72164	2.62754e-07
M.Javanica_Scaff22685g086570	5.6951	2.0367e-34
M.Javanica_Scaff22685g086569	5.56087	1.07477e-11
M.Javanica_Scaff5658g040440	5.42822	2.74594e-06
M.Javanica_Scaff28396g095016	5.36496	5.81536e-08
M.Javanica_Scaff7080g046649	5.14781	6.89139e-64
M.Javanica_Scaff5778g040998	5.08526	1.03235e-06
M.Javanica_Scaff19224g080368	4.96959	0.000567981
M.Javanica_Scaff17972g077806	4.79719	0.000222543
M.Javanica_Scaff820g010233	4.69208	1.67686e-47
M.Javanica_Scaff23806g088363	4.52784	0.000537059
M.Javanica_Scaff16958g075692	4.48765	1.22328e-14
M.Javanica_Scaff879g010834	4.4871	4.3124e-106
M.Javanica_Scaff851g010559	4.46323	0.000646671
M.Javanica_Scaff4685g035859	4.43666	8.48562e-07
M.Javanica_Scaff18236g078348	4.42445	1.2828e-27
M.Javanica_Scaff4322g034000	4.36458	0.00142079
M.Javanica_Scaff1614g017060	4.19177	3.60111e-21
M.Javanica_Scaff12499g064869	4.18219	0.000255855
M.Javanica_Scaff10167g057936	4.17087	4.89098e-126
M.Javanica_Scaff17740g077327	4.13941	7.00468e-05
M.Javanica_Scaff5555g039990	4.12442	6.54728e-120
M.Javanica_Scaff17365g076543	4.07458	0.00110524
M.Javanica_Scaff1832g018704	4.01913	1.46761e-06
M.Javanica_Scaff13146g066594	3.99411	0.000685263
M.Javanica_Scaff2409g022733	3.97129	3.08589e-11
M.Javanica_Scaff4710g035964	3.85106	0.0044236
M.Javanica_Scaff3398g028919	3.83083	2.8828e-08
M.Javanica_Scaff7512g048395	3.82532	4.89098e-126
M.Javanica_Scaff20822g083375	3.78302	5.71207e-13
M.Javanica_Scaff7064g046584	3.70884	7.55437e-17
M.Javanica_Scaff10636g059409	3.70561	2.39181e-21
M.Javanica_Scaff2375g022510	3.68846	7.94472e-09
M.Javanica_Scaff163g002825	3.68718	4.4448e-08
M.Javanica_Scaff2646g024315	3.65989	7.21696e-49
M.Javanica_Scaff13107g066489	3.65849	0.0036767
M.Javanica_Scaff6555g044466	3.64727	1.27869e-05
M.Javanica_Scaff13892g068535	3.6445	7.805e-29
M.Javanica_Scaff18509g078928	3.63754	0.00245791
M.Javanica_Scaff13615g067813	3.63154	4.34269e-05
M.Javanica_Scaff10636g059408	3.62104	5.59161e-05
M.Javanica_Scaff21137g083942	3.55378	2.91819e-11
M.Javanica_Scaff9656g056324	3.5475	0.00125756
M.Javanica_Scaff11296g061388	3.54192	0.00472717
M.Javanica_Scaff2570g023825	3.52821	0.00447456
M.Javanica_Scaff17616g077069	3.51909	0.00287479
M.Javanica_Scaff17804g077457	3.51881	0.0112882
M.Javanica_Scaff9204g054767	3.51548	0.000714469
M.Javanica_Scaff10034g057498	3.49787	9.96684e-06
M.Javanica_Scaff8602g052592	3.48194	0.00293339
M.Javanica_Scaff538g007368	3.47263	3.2756e-06
M.Javanica_Scaff26375g092260	3.46109	0.0061294
M.Javanica_Scaff83g001617	3.42301	0.00157942
M.Javanica_Scaff3892g031757	3.41573	9.59552e-07
M.Javanica_Scaff2227g021522	3.39336	7.79633e-05
M.Javanica_Scaff1314g014687	3.38557	0.00230258
M.Javanica_Scaff4063g032682	3.3761	0.00356686
M.Javanica_Scaff21587g084705	3.375	0.00129521
M.Javanica_Scaff4925g036983	3.35248	9.27003e-07
M.Javanica_Scaff13859g068454	3.3481	0.0112882
M.Javanica_Scaff21800g085084	3.33679	0.0176843
M.Javanica_Scaff10190g058010	3.33364	1.81688e-08
M.Javanica_Scaff4295g033866	3.32432	0.00530318
M.Javanica_Scaff8390g051788	3.28724	0.00743271
M.Javanica_Scaff49g001070	3.28614	0.0149043
M.Javanica_Scaff7132g046874	3.25553	0.00105285
M.Javanica_Scaff2295g021973	3.23039	0.0107612
M.Javanica_Scaff163g002824	3.19677	1.16676e-09
M.Javanica_Scaff4510g034966	3.16678	0.000346162
M.Javanica_Scaff3296g028346	3.16281	3.13023e-11
M.Javanica_Scaff4591g035363	3.15509	0.0189713
M.Javanica_Scaff10535g059094	3.15294	0.0157633
M.Javanica_Scaff3394g028894	3.12092	0.0123929
M.Javanica_Scaff27528g093860	3.11347	0.020287
M.Javanica_Scaff272g004236	3.10989	0.012961
M.Javanica_Scaff26386g092275	3.10119	1.71197e-57
M.Javanica_Scaff4978g037228	3.0876	0.0121457
M.Javanica_Scaff20421g082649	3.0825	1.51192e-07
M.Javanica_Scaff7064g046583	3.06954	0.00138798
M.Javanica_Scaff3248g028047	3.02527	0.0176743
M.Javanica_Scaff1339g014880	2.98447	6.23307e-08
M.Javanica_Scaff9500g055777	2.97051	1.35851e-32
M.Javanica_Scaff386g005642	2.96284	0.0196329
M.Javanica_Scaff4027g032487	2.94514	7.73338e-06
M.Javanica_Scaff13892g068534	2.94057	1.35119e-10
M.Javanica_Scaff5612g040233	2.92772	1.04604e-25
M.Javanica_Scaff12995g066223	2.92342	0.00227147
M.Javanica_Scaff15344g072114	2.90079	3.35655e-09
M.Javanica_Scaff2362g022432	2.89294	5.23763e-07
M.Javanica_Scaff24938g090115	2.88903	0.0132908
M.Javanica_Scaff13892g068533	2.8801	0.0378785
M.Javanica_Scaff2888g025861	2.85367	9.41716e-06
M.Javanica_Scaff2662g024416	2.84326	2.56812e-62
M.Javanica_Scaff4786g036301	2.83985	0.0217933
M.Javanica_Scaff20421g082648	2.83075	0.00310869
M.Javanica_Scaff1779g018306	2.8295	2.64024e-07
M.Javanica_Scaff1626g017145	2.82222	6.6152e-06
M.Javanica_Scaff16958g075693	2.82212	0.013971
M.Javanica_Scaff30837g097981	2.81473	1.17546e-06
M.Javanica_Scaff15344g072115	2.80057	5.79754e-08
M.Javanica_Scaff2909g026011	2.77188	0.0193674
M.Javanica_Scaff7329g047645	2.76935	0.0382195
M.Javanica_Scaff23811g088372	2.7684	0.0148
M.Javanica_Scaff25545g091065	2.7642	0.00141034
M.Javanica_Scaff2246g021645	2.76282	5.38601e-08
M.Javanica_Scaff3062g026912	2.75372	9.32292e-21
M.Javanica_Scaff7973g050199	2.74289	2.85253e-09
M.Javanica_Scaff14266g069465	2.73598	0.0183372
M.Javanica_Scaff11427g061795	2.7349	1.82236e-10
M.Javanica_Scaff7080g046650	2.72378	5.67834e-06
M.Javanica_Scaff604g008073	2.71967	0.0459008
M.Javanica_Scaff5672g040508	2.71719	0.01127
M.Javanica_Scaff2570g023823	2.71339	0.00155076
M.Javanica_Scaff8992g053991	2.69439	0.0418562
M.Javanica_Scaff22874g086875	2.69203	0.0198866
M.Javanica_Scaff4561g035225	2.68884	0.0405651
M.Javanica_Scaff2662g024417	2.67148	6.31466e-47
M.Javanica_Scaff5127g037976	2.66354	0.0455025
M.Javanica_Scaff348g005186	2.65832	0.032296
M.Javanica_Scaff1951g019572	2.64875	1.26141e-16
M.Javanica_Scaff5878g041444	2.64293	0.00432874
M.Javanica_Scaff12460g064745	2.63722	0.00502222
M.Javanica_Scaff1660g017401	2.63577	0.0035299
M.Javanica_Scaff2167g021115	2.62293	3.05232e-43
M.Javanica_Scaff106g001994	2.62015	8.3014e-05
M.Javanica_Scaff999g011900	2.61886	0.0428644
M.Javanica_Scaff8254g051270	2.61879	0.0405651
M.Javanica_Scaff20736g083211	2.57935	0.026754
M.Javanica_Scaff4510g034967	2.57256	0.000344307
M.Javanica_Scaff465g006612	2.57038	1.74343e-39
M.Javanica_Scaff30837g097980	2.56044	4.82128e-09
M.Javanica_Scaff1926g019390	2.52834	4.25869e-08
M.Javanica_Scaff14917g071081	2.52799	1.2518e-05
M.Javanica_Scaff2583g023918	2.51763	0.0269866
M.Javanica_Scaff4161g033165	2.50933	0.0351974
M.Javanica_Scaff11692g062571	2.48941	0.000300955
M.Javanica_Scaff3242g028013	2.48454	4.56422e-91
M.Javanica_Scaff846g010504	2.48423	0.0380501
M.Javanica_Scaff8596g052566	2.47398	0.00261895
M.Javanica_Scaff15493g072470	2.4598	0.000931637
M.Javanica_Scaff7432g048070	2.45701	0.0338095
M.Javanica_Scaff4610g035458	2.45457	0.0206588
M.Javanica_Scaff13265g066909	2.44288	0.0393497
M.Javanica_Scaff7951g050100	2.42923	5.62919e-05
M.Javanica_Scaff7854g049725	2.42619	0.0195344
M.Javanica_Scaff2585g023924	2.41832	0.0188021
M.Javanica_Scaff29164g096011	2.41709	0.000493395
M.Javanica_Scaff1740g017992	2.41184	0.0183372
M.Javanica_Scaff18066g077990	2.40892	0.00994766
M.Javanica_Scaff7060g046560	2.40815	0.0362221
M.Javanica_Scaff13366g067166	2.39067	0.0396316
M.Javanica_Scaff6856g045756	2.38113	0.0118393
M.Javanica_Scaff3019g026663	2.38076	4.35963e-05
M.Javanica_Scaff20545g082877	2.37847	6.06377e-13
M.Javanica_Scaff3712g030742	2.37428	6.08378e-18
M.Javanica_Scaff4685g035860	2.36911	0.00165332
M.Javanica_Scaff4098g032846	2.36108	0.0266567
M.Javanica_Scaff12057g063648	2.35946	0.022558
M.Javanica_Scaff9347g055244	2.34667	5.5493e-17
M.Javanica_Scaff20805g083348	2.32551	2.38059e-12
M.Javanica_Scaff18037g077929	2.32477	3.32037e-05
M.Javanica_Scaff10949g060325	2.31739	0.0361607
M.Javanica_Scaff6555g044465	2.30208	0.00343431
M.Javanica_Scaff2580g023897	2.30179	0.0397633
M.Javanica_Scaff1870g018961	2.3013	1.89047e-07
M.Javanica_Scaff12411g064611	2.28975	1.68388e-07
M.Javanica_Scaff8287g051417	2.28898	7.43951e-15
M.Javanica_Scaff9112g054438	2.28609	0.0267407
M.Javanica_Scaff3g000059	2.2859	6.68496e-12
M.Javanica_Scaff8583g052511	2.27595	6.78572e-46
M.Javanica_Scaff9500g055778	2.27545	6.11524e-22
M.Javanica_Scaff21g000520	2.27503	0.000833808
M.Javanica_Scaff177g003015	2.26537	0.018851
M.Javanica_Scaff1626g017144	2.25962	3.40904e-06
M.Javanica_Scaff1723g017848	2.25666	5.76238e-64
M.Javanica_Scaff8462g052055	2.23955	9.05946e-07
M.Javanica_Scaff5374g039169	2.23452	1.76389e-06
M.Javanica_Scaff23109g087283	2.21284	0.0151247
M.Javanica_Scaff1870g018959	2.20996	3.7759e-07
M.Javanica_Scaff1189g013590	2.18535	0.0482472
M.Javanica_Scaff2011g019997	2.17469	0.0426803
M.Javanica_Scaff20805g083346	2.17308	1.96306e-14
M.Javanica_Scaff124g002280	2.17193	3.25098e-05
M.Javanica_Scaff27961g094431	2.17073	0.0364269
M.Javanica_Scaff27386g093681	2.16635	9.81308e-08
M.Javanica_Scaff1967g019685	2.16624	4.00949e-14
M.Javanica_Scaff10944g060307	2.15199	0.018884
M.Javanica_Scaff4180g033263	2.15181	4.3363e-11
M.Javanica_Scaff1747g018060	2.15136	0.0303439
M.Javanica_Scaff1967g019680	2.1457	4.82083e-07
M.Javanica_Scaff33g000778	2.12865	5.61882e-17
M.Javanica_Scaff5694g040604	2.12098	0.000246374
M.Javanica_Scaff31098g098301	2.11589	1.07941e-14
M.Javanica_Scaff5970g041884	2.10773	0.0331663
M.Javanica_Scaff1577g016788	2.09625	0.00210573
M.Javanica_Scaff7630g048855	2.09499	0.00257694
M.Javanica_Scaff30454g097538	2.07582	0.0237613
M.Javanica_Scaff9377g055352	2.06996	0.000672383
M.Javanica_Scaff1155g013303	2.06442	4.67716e-05
M.Javanica_Scaff6303g043333	2.05818	3.01101e-29
M.Javanica_Scaff56g001197	2.05389	9.69286e-06
M.Javanica_Scaff208g003419	2.04757	1.09647e-10
M.Javanica_Scaff3712g030741	2.04016	1.41147e-05
M.Javanica_Scaff12252g064173	2.03622	0.00254424
M.Javanica_Scaff16972g075728	2.03074	1.3614e-08
M.Javanica_Scaff15801g073192	2.02888	0.00516706
M.Javanica_Scaff6856g045757	2.02102	2.86646e-07
M.Javanica_Scaff8851g053504	2.02049	2.91414e-07
M.Javanica_Scaff3720g030795	2.01987	4.78274e-05
M.Javanica_Scaff1042g012263	2.01468	2.12456e-05
M.Javanica_Scaff17956g077771	2.01449	0.000401433
M.Javanica_Scaff14715g070571	2.01227	0.00819911
M.Javanica_Scaff2297g021986	2.01113	1.48502e-10
M.Javanica_Scaff10485g058937	2.00213	0.0435118
M.Javanica_Scaff1832g018702	2.00016	0.000857766
M.Javanica_Scaff15113g071568	1.99657	1.51876e-10
M.Javanica_Scaff5606g040212	1.9798	0.0103493
M.Javanica_Scaff14827g070880	1.97926	3.91813e-05
M.Javanica_Scaff2299g022009	1.97665	0.00312716
M.Javanica_Scaff3892g031756	1.97626	0.0262063
M.Javanica_Scaff1838g018739	1.97619	7.81145e-05
M.Javanica_Scaff16542g074815	1.97604	0.00627763
M.Javanica_Scaff3010g026604	1.97572	0.044113
M.Javanica_Scaff12621g065179	1.97308	1.12605e-48
M.Javanica_Scaff5718g040696	1.97242	4.56222e-05
M.Javanica_Scaff692g008961	1.96806	0.00115829
M.Javanica_Scaff3587g029978	1.96609	0.0353138
M.Javanica_Scaff7854g049727	1.96453	0.0105765
M.Javanica_Scaff6719g045155	1.96433	0.000935594
M.Javanica_Scaff3426g029088	1.96247	0.00160437
M.Javanica_Scaff27685g094066	1.9623	5.10779e-06
M.Javanica_Scaff1964g019661	1.95197	0.000217594
M.Javanica_Scaff1299g014566	1.95058	0.00216129
M.Javanica_Scaff7727g049233	1.95009	0.018678
M.Javanica_Scaff16137g073917	1.94197	1.21562e-06
M.Javanica_Scaff5878g041445	1.93935	0.00697502
M.Javanica_Scaff11750g062744	1.93758	0.0258155
M.Javanica_Scaff281g004357	1.93638	6.19994e-51
M.Javanica_Scaff8686g052933	1.92827	2.49219e-55
M.Javanica_Scaff402g005846	1.92518	1.22573e-27
M.Javanica_Scaff23759g088298	1.92435	0.00156272
M.Javanica_Scaff6441g043943	1.91971	3.03409e-55
M.Javanica_Scaff3425g029084	1.91242	0.0293292
M.Javanica_Scaff11427g061796	1.90829	0.00468031
M.Javanica_Scaff851g010560	1.90817	0.00148939
M.Javanica_Scaff30650g097764	1.90793	0.00186851
M.Javanica_Scaff7175g047047	1.90174	0.00554891
M.Javanica_Scaff11692g062569	1.8941	5.59161e-05
M.Javanica_Scaff4732g036057	1.89105	1.54552e-29
M.Javanica_Scaff5994g041982	1.88879	1.2828e-27
M.Javanica_Scaff9811g056798	1.88779	3.09555e-06
M.Javanica_Scaff18037g077928	1.88762	5.80488e-07
M.Javanica_Scaff12345g064442	1.88302	0.0192567
M.Javanica_Scaff469g006642	1.88243	0.00318857
M.Javanica_Scaff15992g073601	1.88042	0.0013946
M.Javanica_Scaff14843g070912	1.87814	0.0297599
M.Javanica_Scaff5374g039168	1.87747	5.22142e-13
M.Javanica_Scaff20023g081913	1.87736	1.54094e-27
M.Javanica_Scaff2658g024382	1.87155	7.12868e-51
M.Javanica_Scaff1956g019602	1.87129	1.75565e-07
M.Javanica_Scaff3681g030562	1.86878	2.24911e-24
M.Javanica_Scaff29186g096043	1.85909	0.00272871
M.Javanica_Scaff5470g039606	1.85737	0.00469654
M.Javanica_Scaff3808g031290	1.85232	8.3697e-44
M.Javanica_Scaff124g002281	1.84975	0.0289876
M.Javanica_Scaff1468g015942	1.84873	0.00040675
M.Javanica_Scaff3580g029936	1.84635	0.0361071
M.Javanica_Scaff4025g032479	1.8459	1.46816e-15
M.Javanica_Scaff2580g023898	1.83936	1.02346e-10
M.Javanica_Scaff19929g081739	1.83601	0.00100455
M.Javanica_Scaff207g003411	1.82945	5.13878e-24
M.Javanica_Scaff11449g061866	1.82848	0.0138682
M.Javanica_Scaff3892g031758	1.82698	0.000681333
M.Javanica_Scaff15589g072690	1.82061	4.35335e-09
M.Javanica_Scaff27921g094383	1.81866	0.00872246
M.Javanica_Scaff26881g092983	1.81481	0.0133414
M.Javanica_Scaff4025g032478	1.81203	5.08216e-06
M.Javanica_Scaff25783g091429	1.80947	3.68767e-32
M.Javanica_Scaff9369g055323	1.80074	0.000551773
M.Javanica_Scaff2469g023149	1.79867	7.0924e-05
M.Javanica_Scaff31055g098240	1.79484	0.000101391
M.Javanica_Scaff20580g082935	1.7899	2.09083e-06
M.Javanica_Scaff2503g023382	1.78845	1.21997e-20
M.Javanica_Scaff10083g057664	1.78455	1.67289e-05
M.Javanica_Scaff27126g093324	1.78379	0.0391492
M.Javanica_Scaff20174g082190	1.77821	1.4579e-39
M.Javanica_Scaff25139g090443	1.77666	3.91813e-05
M.Javanica_Scaff893g010969	1.77192	0.010763
M.Javanica_Scaff10651g059448	1.77188	2.16244e-06
M.Javanica_Scaff23839g088419	1.7612	0.00015381
M.Javanica_Scaff29673g096614	1.76031	7.0924e-05
M.Javanica_Scaff11177g061060	1.75758	2.72419e-07
M.Javanica_Scaff113g002108	1.75601	0.0488635
M.Javanica_Scaff12995g066222	1.75026	0.0413565
M.Javanica_Scaff322g004886	1.75025	2.74544e-05
M.Javanica_Scaff11533g062080	1.73748	1.7673e-16
M.Javanica_Scaff8274g051377	1.73375	1.17848e-09
M.Javanica_Scaff6410g043799	1.72845	0.028377
M.Javanica_Scaff2420g022809	1.72821	2.77387e-26
M.Javanica_Scaff17662g077168	1.71601	0.000149152
M.Javanica_Scaff14858g070948	1.71331	0.000207462
M.Javanica_Scaff4302g033899	1.71271	8.629e-16
M.Javanica_Scaff26203g092022	1.70987	0.0176892
M.Javanica_Scaff2381g022540	1.70618	2.26857e-09
M.Javanica_Scaff1003g011931	1.70268	0.00983148
M.Javanica_Scaff558g007588	1.70162	0.0127709
M.Javanica_Scaff8497g052201	1.70094	0.00503362
M.Javanica_Scaff19455g080820	1.70008	0.00835947
M.Javanica_Scaff173g002959	1.69827	3.71454e-07
M.Javanica_Scaff4802g036386	1.6966	4.29385e-06
M.Javanica_Scaff12030g063560	1.69315	0.00655754
M.Javanica_Scaff9742g056569	1.691	6.89437e-08
M.Javanica_Scaff10547g059145	1.68249	3.07331e-05
M.Javanica_Scaff1492g016122	1.68188	6.87773e-16
M.Javanica_Scaff15992g073602	1.67756	0.00160383
M.Javanica_Scaff1182g013533	1.67731	2.16355e-05
M.Javanica_Scaff1118g012924	1.67498	1.66249e-08
M.Javanica_Scaff207g003409	1.66938	1.28695e-29
M.Javanica_Scaff7657g048946	1.66721	0.000564629
M.Javanica_Scaff11311g061435	1.66556	1.79387e-10
M.Javanica_Scaff29933g096922	1.66459	4.35204e-05
M.Javanica_Scaff11631g062378	1.66367	0.00440183
M.Javanica_Scaff245g003927	1.66037	6.22538e-14
M.Javanica_Scaff9447g055594	1.65783	3.55768e-27
M.Javanica_Scaff4024g032476	1.65729	0.000833808
M.Javanica_Scaff18827g079554	1.65576	1.23348e-06
M.Javanica_Scaff14990g071268	1.65086	3.53476e-15
M.Javanica_Scaff4770g036223	1.64266	0.0130723
M.Javanica_Scaff2578g023885	1.6413	0.00914137
M.Javanica_Scaff520g007143	1.63586	0.0114099
M.Javanica_Scaff17583g077003	1.63393	8.91088e-12
M.Javanica_Scaff8602g052589	1.63108	0.00538633
M.Javanica_Scaff5328g038950	1.62916	0.0215903
M.Javanica_Scaff18043g077939	1.62867	0.000151674
M.Javanica_Scaff3681g030563	1.62831	7.73797e-21
M.Javanica_Scaff7552g048547	1.62533	0.0206136
M.Javanica_Scaff13g000361	1.62285	6.41595e-05
M.Javanica_Scaff20803g083343	1.61966	0.00364919
M.Javanica_Scaff5697g040614	1.61602	2.74861e-06
M.Javanica_Scaff11597g062282	1.61396	0.0497162
M.Javanica_Scaff1896g019154	1.61352	2.6624e-26
M.Javanica_Scaff4265g033686	1.6133	0.0471929
M.Javanica_Scaff7187g047095	1.61259	0.0207673
M.Javanica_Scaff3775g031117	1.61144	0.00127114
M.Javanica_Scaff6772g045368	1.61039	0.0354561
M.Javanica_Scaff2578g023884	1.60925	6.6458e-06
M.Javanica_Scaff18267g078419	1.60846	3.23194e-14
M.Javanica_Scaff3284g028278	1.60679	0.0426599
M.Javanica_Scaff1293g014508	1.60638	4.04811e-08
M.Javanica_Scaff2132g020889	1.6047	2.65444e-10
M.Javanica_Scaff2052g020302	1.60418	0.0195986
M.Javanica_Scaff14266g069463	1.60415	0.000913579
M.Javanica_Scaff1870g018957	1.60379	0.0452694
M.Javanica_Scaff6986g046270	1.6024	0.0159883
M.Javanica_Scaff30136g097152	1.60158	3.53135e-08
M.Javanica_Scaff5293g038775	1.59773	0.00156647
M.Javanica_Scaff2205g021374	1.59742	4.64519e-08
M.Javanica_Scaff1341g014900	1.5963	0.00022063
M.Javanica_Scaff2117g020785	1.59536	1.56566e-11
M.Javanica_Scaff338g005071	1.59204	4.76248e-34
M.Javanica_Scaff1428g015609	1.59149	6.79247e-06
M.Javanica_Scaff2469g023148	1.59068	2.40215e-15
M.Javanica_Scaff1541g016499	1.58545	0.00449696
M.Javanica_Scaff25892g091579	1.58447	0.000831104
M.Javanica_Scaff10839g059998	1.58434	0.000875956
M.Javanica_Scaff5719g040702	1.58261	0.00045497
M.Javanica_Scaff1678g017554	1.57917	0.00174867
M.Javanica_Scaff4261g033670	1.57825	2.35441e-16
M.Javanica_Scaff18928g079758	1.57432	0.000132559
M.Javanica_Scaff19248g080412	1.57376	0.022295
M.Javanica_Scaff3960g032142	1.57045	1.56991e-08
M.Javanica_Scaff5301g038820	1.56472	3.58711e-08
M.Javanica_Scaff2050g020289	1.56262	0.000322623
M.Javanica_Scaff12351g064460	1.54774	0.000141565
M.Javanica_Scaff14746g070666	1.54752	1.78489e-08
M.Javanica_Scaff13373g067183	1.54406	0.000115235
M.Javanica_Scaff61g001299	1.54402	9.77867e-10
M.Javanica_Scaff6973g046210	1.54291	8.84931e-05
M.Javanica_Scaff4450g034657	1.53589	0.0252549
M.Javanica_Scaff24127g088862	1.53559	0.0117305
M.Javanica_Scaff11121g060886	1.53127	9.14638e-10
M.Javanica_Scaff9347g055245	1.52892	7.59676e-16
M.Javanica_Scaff3229g027945	1.52839	5.41997e-32
M.Javanica_Scaff9082g054302	1.5274	1.17259e-36
M.Javanica_Scaff24331g089175	1.52683	8.51217e-05
M.Javanica_Scaff18103g078074	1.52565	4.75267e-16
M.Javanica_Scaff6513g044284	1.52532	8.28305e-05
M.Javanica_Scaff1118g012922	1.52169	0.0382181
M.Javanica_Scaff2294g021970	1.52122	1.61572e-05
M.Javanica_Scaff4998g037314	1.51978	4.86254e-20
M.Javanica_Scaff28484g095140	1.51847	5.63064e-07
M.Javanica_Scaff465g006613	1.51154	6.7464e-27
M.Javanica_Scaff7286g047463	1.50991	0.0434267
M.Javanica_Scaff7000g046332	1.50552	2.95626e-08
M.Javanica_Scaff14097g069035	1.50284	7.71379e-05
M.Javanica_Scaff7106g046765	1.50086	0.0255897
M.Javanica_Scaff12204g064040	1.49858	0.0151041
M.Javanica_Scaff7571g048622	1.49724	0.00982611
M.Javanica_Scaff20280g082378	1.49708	0.0217933
M.Javanica_Scaff9922g057143	1.49453	9.2694e-07
M.Javanica_Scaff22984g087075	1.49285	0.0308692
M.Javanica_Scaff970g011632	1.49254	4.52059e-10
M.Javanica_Scaff234g003799	1.49076	0.00899969
M.Javanica_Scaff19609g081130	1.49004	3.64167e-07
M.Javanica_Scaff7353g047739	1.48535	8.65789e-09
M.Javanica_Scaff5131g038002	1.48516	0.00780764
M.Javanica_Scaff9944g057210	1.48381	6.06716e-05
M.Javanica_Scaff12442g064694	1.48338	5.1074e-24
M.Javanica_Scaff1155g013305	1.48289	0.00959422
M.Javanica_Scaff3221g027893	1.47998	0.00945104
M.Javanica_Scaff1857g018873	1.47981	0.000834818
M.Javanica_Scaff11777g062823	1.47835	0.000273122
M.Javanica_Scaff4322g033998	1.47204	0.000304536
M.Javanica_Scaff7583g048671	1.47009	0.0459008
M.Javanica_Scaff10261g058244	1.46935	0.000316905
M.Javanica_Scaff5570g040055	1.46932	0.0473562
M.Javanica_Scaff10889g060141	1.46862	0.0025338
M.Javanica_Scaff9608g056162	1.46762	0.00221125
M.Javanica_Scaff245g003928	1.46201	1.98717e-05
M.Javanica_Scaff1626g017143	1.45899	4.72163e-34
M.Javanica_Scaff1374g015165	1.45742	4.63353e-07
M.Javanica_Scaff7595g048711	1.45655	0.00214843
M.Javanica_Scaff22151g085669	1.45367	1.54293e-14
M.Javanica_Scaff9g000241	1.45317	6.34539e-33
M.Javanica_Scaff85g001654	1.45042	0.00469654
M.Javanica_Scaff18264g078412	1.44898	0.0473562
M.Javanica_Scaff734g009409	1.44756	0.00104081
M.Javanica_Scaff22405g086095	1.44488	0.00283233
M.Javanica_Scaff3062g026911	1.44427	8.83384e-17
M.Javanica_Scaff1299g014565	1.44335	0.049715
M.Javanica_Scaff2227g021527	1.43675	2.15965e-07
M.Javanica_Scaff282g004370	1.43656	7.20031e-31
M.Javanica_Scaff8313g051506	1.43614	2.52516e-05
M.Javanica_Scaff10015g057447	1.43534	0.0213328
M.Javanica_Scaff14566g070205	1.43247	0.000663842
M.Javanica_Scaff4237g033557	1.43197	4.2153e-14
M.Javanica_Scaff1820g018594	1.42956	0.0267407
M.Javanica_Scaff16152g073943	1.42939	0.000115235
M.Javanica_Scaff3035g026761	1.42728	2.93455e-12
M.Javanica_Scaff2169g021131	1.4264	0.00125756
M.Javanica_Scaff682g008852	1.42421	2.25245e-31
M.Javanica_Scaff3744g030927	1.4215	0.000605547
M.Javanica_Scaff3680g030558	1.42062	0.00933183
M.Javanica_Scaff1009g011996	1.41847	0.00205501
M.Javanica_Scaff4973g037199	1.41694	1.44108e-09
M.Javanica_Scaff25g000615	1.41284	1.2828e-27
M.Javanica_Scaff25180g090513	1.41212	0.00679074
M.Javanica_Scaff2288g021919	1.40989	3.09689e-19
M.Javanica_Scaff10931g060270	1.40833	1.00609e-08
M.Javanica_Scaff2552g023688	1.40512	0.0234844
M.Javanica_Scaff9697g056429	1.40062	0.0480692
M.Javanica_Scaff14893g071028	1.39983	7.19066e-05
M.Javanica_Scaff12888g065903	1.39749	0.00982611
M.Javanica_Scaff313g004759	1.39748	0.000315938
M.Javanica_Scaff3275g028219	1.39692	1.00112e-21
M.Javanica_Scaff52g001113	1.39526	0.0336505
M.Javanica_Scaff25032g090254	1.39375	1.11305e-16
M.Javanica_Scaff2469g023147	1.39184	0.000307632
M.Javanica_Scaff8618g052672	1.38994	0.0155282
M.Javanica_Scaff5842g041300	1.38934	5.15142e-05
M.Javanica_Scaff8779g053240	1.38903	0.0152107
M.Javanica_Scaff2163g021098	1.38788	6.2828e-27
M.Javanica_Scaff6861g045775	1.3804	2.17692e-06
M.Javanica_Scaff18251g078387	1.38	2.4131e-06
M.Javanica_Scaff313g004758	1.37967	0.00102598
M.Javanica_Scaff7114g046798	1.37925	0.018744
M.Javanica_Scaff10118g057769	1.3781	0.000962345
M.Javanica_Scaff13860g068459	1.3765	3.86622e-11
M.Javanica_Scaff616g008208	1.37474	0.0101068
M.Javanica_Scaff17583g077002	1.37336	9.66605e-05
M.Javanica_Scaff2909g026010	1.372	7.03958e-10
M.Javanica_Scaff13111g066501	1.37138	0.00899969
M.Javanica_Scaff5415g039366	1.37087	1.10264e-10
M.Javanica_Scaff1482g016045	1.37013	0.0286578
M.Javanica_Scaff2079g020484	1.36904	1.62271e-26
M.Javanica_Scaff6541g044406	1.36793	0.000893234
M.Javanica_Scaff26272g092127	1.3659	9.37321e-07
M.Javanica_Scaff25571g091106	1.36584	5.23042e-24
M.Javanica_Scaff5766g040936	1.36566	4.61015e-06
M.Javanica_Scaff10053g057563	1.36487	0.000919415
M.Javanica_Scaff1717g017814	1.36296	2.61513e-07
M.Javanica_Scaff4163g033172	1.36176	1.47746e-14
M.Javanica_Scaff560g007613	1.36162	6.13908e-11
M.Javanica_Scaff18415g078735	1.36079	0.000285134
M.Javanica_Scaff2227g021525	1.35794	0.0271485
M.Javanica_Scaff20340g082491	1.35497	1.52697e-22
M.Javanica_Scaff14541g070140	1.35173	4.26296e-18
M.Javanica_Scaff11075g060733	1.3498	0.0152204
M.Javanica_Scaff2447g023012	1.34721	3.13663e-05
M.Javanica_Scaff2510g023428	1.3472	6.93037e-07
M.Javanica_Scaff30792g097930	1.34717	0.00164078
M.Javanica_Scaff2645g024307	1.34217	0.00433759
M.Javanica_Scaff10015g057448	1.34043	4.05795e-12
M.Javanica_Scaff12167g063936	1.33928	0.00633804
M.Javanica_Scaff469g006644	1.33869	2.03825e-05
M.Javanica_Scaff8660g052827	1.33672	0.0392826
M.Javanica_Scaff1341g014904	1.33613	0.0136316
M.Javanica_Scaff2991g026493	1.33483	0.0409936
M.Javanica_Scaff1967g019684	1.33231	0.0132009
M.Javanica_Scaff3035g026760	1.33173	0.0361607
M.Javanica_Scaff16524g074770	1.33035	0.00164744
M.Javanica_Scaff19609g081133	1.32943	2.09511e-05
M.Javanica_Scaff7073g046616	1.32505	0.0109314
M.Javanica_Scaff7339g047679	1.32408	0.0031722
M.Javanica_Scaff16434g074576	1.32393	3.60059e-06
M.Javanica_Scaff4096g032842	1.32266	1.43915e-06
M.Javanica_Scaff2476g023193	1.3208	0.0388682
M.Javanica_Scaff14205g069308	1.32049	1.1074e-12
M.Javanica_Scaff22383g086065	1.3191	0.000782352
M.Javanica_Scaff4674g035800	1.31499	0.0455286
M.Javanica_Scaff5922g041650	1.31464	0.0217348
M.Javanica_Scaff11858g063054	1.31264	0.00965608
M.Javanica_Scaff3224g027918	1.31087	0.00467819
M.Javanica_Scaff6606g044677	1.30971	0.0338815
M.Javanica_Scaff18397g078699	1.30936	0.00355305
M.Javanica_Scaff5470g039607	1.30844	0.00126892
M.Javanica_Scaff729g009365	1.30814	0.000158117
M.Javanica_Scaff4379g034294	1.30555	3.74711e-23
M.Javanica_Scaff799g010013	1.3027	7.25018e-10
M.Javanica_Scaff661g008646	1.30213	0.000393976
M.Javanica_Scaff29076g095912	1.30209	0.0305223
M.Javanica_Scaff12081g063699	1.30205	6.11524e-22
M.Javanica_Scaff4140g033074	1.30193	9.59773e-09
M.Javanica_Scaff1717g017815	1.30189	0.00355305
M.Javanica_Scaff24663g089697	1.29985	0.00585107
M.Javanica_Scaff10535g059093	1.29967	0.000434401
M.Javanica_Scaff1757g018134	1.29662	7.10892e-06
M.Javanica_Scaff17054g075883	1.29582	8.18826e-11
M.Javanica_Scaff15174g071714	1.29432	0.0192164
M.Javanica_Scaff15384g072202	1.29374	1.09653e-06
M.Javanica_Scaff7939g050056	1.29115	0.00434016
M.Javanica_Scaff14955g071180	1.28964	0.0283995
M.Javanica_Scaff25879g091562	1.28881	0.0228354
M.Javanica_Scaff4307g033923	1.28507	4.46824e-05
M.Javanica_Scaff13986g068753	1.28254	8.93152e-06
M.Javanica_Scaff4058g032652	1.28031	0.00525891
M.Javanica_Scaff2201g021335	1.27831	7.21509e-21
M.Javanica_Scaff26338g092217	1.27795	0.000727301
M.Javanica_Scaff15674g072898	1.27734	0.00355772
M.Javanica_Scaff16577g074885	1.27359	2.22506e-07
M.Javanica_Scaff1869g018949	1.27125	0.00368031
M.Javanica_Scaff2417g022785	1.26966	0.00977454
M.Javanica_Scaff25783g091430	1.26924	1.78891e-10
M.Javanica_Scaff303g004643	1.26916	4.05402e-05
M.Javanica_Scaff3856g031564	1.26794	0.00355085
M.Javanica_Scaff1768g018216	1.26736	0.00283233
M.Javanica_Scaff24154g088905	1.26567	0.000653673
M.Javanica_Scaff11968g063380	1.26532	4.32098e-07
M.Javanica_Scaff22117g085608	1.2596	0.0249
M.Javanica_Scaff2315g022113	1.25887	7.10756e-05
M.Javanica_Scaff13124g066538	1.25664	0.00182698
M.Javanica_Scaff1053g012357	1.25572	1.30638e-12
M.Javanica_Scaff14482g070008	1.25533	0.0364912
M.Javanica_Scaff432g006207	1.25443	0.0300709
M.Javanica_Scaff31090g098293	1.25442	4.3184e-13
M.Javanica_Scaff4963g037172	1.25244	0.0105163
M.Javanica_Scaff8069g050565	1.25216	3.03998e-13
M.Javanica_Scaff3360g028697	1.24938	6.33949e-06
M.Javanica_Scaff2251g021674	1.24765	0.00838011
M.Javanica_Scaff491g006864	1.24759	0.0277352
M.Javanica_Scaff4996g037307	1.24752	0.028101
M.Javanica_Scaff2804g025325	1.24618	1.22328e-14
M.Javanica_Scaff7029g046445	1.24548	0.00816348
M.Javanica_Scaff20340g082492	1.24485	3.87742e-22
M.Javanica_Scaff1516g016292	1.24373	9.47583e-07
M.Javanica_Scaff9844g056885	1.24351	0.0388845
M.Javanica_Scaff23g000562	1.24063	0.0393658
M.Javanica_Scaff2477g023197	1.23925	7.13986e-07
M.Javanica_Scaff8344g051620	1.239	0.000160988
M.Javanica_Scaff870g010762	1.23881	0.00142116
M.Javanica_Scaff2727g024838	1.23698	1.25595e-24
M.Javanica_Scaff9434g055550	1.2337	1.37639e-07
M.Javanica_Scaff10407g058689	1.2329	1.78705e-14
M.Javanica_Scaff21426g084427	1.22997	1.43516e-12
M.Javanica_Scaff11554g062140	1.22993	2.87891e-06
M.Javanica_Scaff24227g089034	1.22197	0.000375736
M.Javanica_Scaff14415g069841	1.22163	0.0426599
M.Javanica_Scaff2017g020045	1.22159	4.75719e-08
M.Javanica_Scaff4408g034462	1.21934	2.25544e-26
M.Javanica_Scaff2208g021390	1.21932	2.85643e-26
M.Javanica_Scaff24455g089369	1.21589	0.0342301
M.Javanica_Scaff1363g015084	1.21546	0.000914446
M.Javanica_Scaff22932g086978	1.21449	0.0302091
M.Javanica_Scaff7765g049390	1.21439	0.00492538
M.Javanica_Scaff12693g065389	1.21198	0.00892307
M.Javanica_Scaff11063g060693	1.21186	0.0050175
M.Javanica_Scaff1040g012246	1.20927	0.0091479
M.Javanica_Scaff23533g087946	1.20884	4.70483e-19
M.Javanica_Scaff360g005326	1.20858	0.00664134
M.Javanica_Scaff3793g031200	1.20829	0.00295802
M.Javanica_Scaff8925g053757	1.20626	0.0483345
M.Javanica_Scaff1085g012631	1.20591	0.000300578
M.Javanica_Scaff4017g032441	1.20219	3.93912e-06
M.Javanica_Scaff987g011782	1.20106	2.69206e-13
M.Javanica_Scaff4152g033112	1.20091	0.0296507
M.Javanica_Scaff4448g034651	1.20079	1.41477e-17
M.Javanica_Scaff1938g019467	1.19956	0.000498841
M.Javanica_Scaff11262g061292	1.19886	0.0031933
M.Javanica_Scaff25g000616	1.19755	0.00275634
M.Javanica_Scaff12802g065677	1.19684	1.2692e-05
M.Javanica_Scaff27731g094129	1.19448	0.00527924
M.Javanica_Scaff172g002949	1.1919	5.37495e-06
M.Javanica_Scaff5484g039664	1.18757	0.0039462
M.Javanica_Scaff5763g040925	1.18661	0.00881151
M.Javanica_Scaff3469g029330	1.1864	3.97878e-12
M.Javanica_Scaff18827g079555	1.18465	0.00346959
M.Javanica_Scaff2201g021334	1.18419	1.66164e-19
M.Javanica_Scaff13622g067832	1.18144	0.0184855
M.Javanica_Scaff28617g095318	1.18088	0.00537764
M.Javanica_Scaff16254g074170	1.18016	0.0044555
M.Javanica_Scaff1012g012025	1.17864	0.0101515
M.Javanica_Scaff1959g019620	1.17659	1.53259e-05
M.Javanica_Scaff2796g025279	1.17595	3.14748e-09
M.Javanica_Scaff2920g026078	1.17483	1.4418e-06
M.Javanica_Scaff18435g078777	1.17365	1.0256e-11
M.Javanica_Scaff3062g026910	1.17291	3.67284e-09
M.Javanica_Scaff9413g055469	1.17282	0.0192405
M.Javanica_Scaff1234g013992	1.17118	0.0327105
M.Javanica_Scaff18516g078945	1.17023	0.00169698
M.Javanica_Scaff1190g013603	1.16742	7.00955e-05
M.Javanica_Scaff14266g069464	1.16603	1.73089e-07
M.Javanica_Scaff6289g043267	1.16571	1.78022e-12
M.Javanica_Scaff6955g046143	1.1646	0.00180075
M.Javanica_Scaff1779g018301	1.16436	7.16725e-10
M.Javanica_Scaff10484g058933	1.16292	0.000245426
M.Javanica_Scaff26751g092797	1.15858	0.000111598
M.Javanica_Scaff12507g064888	1.15853	4.3086e-19
M.Javanica_Scaff4101g032866	1.15853	0.00872197
M.Javanica_Scaff5848g041323	1.15576	2.11953e-21
M.Javanica_Scaff4941g037065	1.15546	0.0444478
M.Javanica_Scaff3639g030297	1.15528	0.000645517
M.Javanica_Scaff16718g075195	1.15344	0.00488812
M.Javanica_Scaff31055g098239	1.15291	0.00193814
M.Javanica_Scaff5994g041983	1.15119	5.01245e-21
M.Javanica_Scaff2315g022114	1.15102	2.79988e-22
M.Javanica_Scaff5508g039770	1.15052	2.20675e-11
M.Javanica_Scaff12183g063984	1.15041	2.65878e-07
M.Javanica_Scaff2439g022948	1.15034	3.85184e-06
M.Javanica_Scaff25510g091012	1.1501	0.0123367
M.Javanica_Scaff14827g070879	1.14635	3.10027e-17
M.Javanica_Scaff1085g012633	1.14357	0.00301672
M.Javanica_Scaff23712g088222	1.14277	0.00832287
M.Javanica_Scaff402g005845	1.14241	6.27443e-12
M.Javanica_Scaff1118g012921	1.14105	0.0107302
M.Javanica_Scaff784g009870	1.14027	7.59007e-06
M.Javanica_Scaff12430g064669	1.13972	1.54023e-11
M.Javanica_Scaff11094g060795	1.13879	6.65706e-06
M.Javanica_Scaff5192g038296	1.13841	1.647e-17
M.Javanica_Scaff14541g070142	1.13826	3.12499e-18
M.Javanica_Scaff5558g040005	1.13809	0.0157633
M.Javanica_Scaff4998g037313	1.13577	2.31751e-18
M.Javanica_Scaff8236g051202	1.13503	2.36428e-09
M.Javanica_Scaff28809g095562	1.13344	8.81559e-09
M.Javanica_Scaff242g003898	1.13244	0.000461436
M.Javanica_Scaff23533g087947	1.13191	2.97534e-06
M.Javanica_Scaff8025g050389	1.13117	0.00048156
M.Javanica_Scaff6637g044817	1.12891	0.00574461
M.Javanica_Scaff8901g053685	1.1248	3.47729e-19
M.Javanica_Scaff10067g057608	1.12323	0.000537456
M.Javanica_Scaff2756g025034	1.12304	0.0220553
M.Javanica_Scaff2104g020680	1.12283	0.0105765
M.Javanica_Scaff1877g019015	1.12273	6.42849e-12
M.Javanica_Scaff11823g062962	1.11868	0.0303276
M.Javanica_Scaff28484g095138	1.1159	0.00356686
M.Javanica_Scaff29304g096184	1.1149	8.64614e-05
M.Javanica_Scaff10120g057773	1.11436	1.51098e-16
M.Javanica_Scaff2094g020596	1.11375	0.0223373
M.Javanica_Scaff9112g054437	1.11357	3.66042e-17
M.Javanica_Scaff18715g079318	1.11354	4.7301e-07
M.Javanica_Scaff390g005699	1.11252	6.8389e-13
M.Javanica_Scaff5507g039761	1.11242	0.0027858
M.Javanica_Scaff9537g055916	1.11152	0.000833808
M.Javanica_Scaff7211g047193	1.10969	2.58879e-15
M.Javanica_Scaff2809g025349	1.10914	0.0321618
M.Javanica_Scaff11057g060675	1.10728	0.041948
M.Javanica_Scaff11847g063020	1.10718	0.00018754
M.Javanica_Scaff11422g061781	1.10646	0.000191376
M.Javanica_Scaff17816g077480	1.10525	2.54046e-05
M.Javanica_Scaff11692g062570	1.10507	0.0272872
M.Javanica_Scaff6290g043271	1.10431	9.95362e-21
M.Javanica_Scaff21577g084687	1.10364	0.00263683
M.Javanica_Scaff2970g026354	1.10273	0.00254247
M.Javanica_Scaff2157g021055	1.10188	0.00025392
M.Javanica_Scaff16458g074629	1.09581	0.00011909
M.Javanica_Scaff31061g098250	1.09507	0.0014551
M.Javanica_Scaff1130g013055	1.09411	2.53878e-09
M.Javanica_Scaff6151g042684	1.09322	0.000698349
M.Javanica_Scaff6334g043469	1.09126	0.000106654
M.Javanica_Scaff16671g075096	1.0908	1.38687e-10
M.Javanica_Scaff5682g040546	1.0894	1.96311e-08
M.Javanica_Scaff10916g060221	1.08934	6.45081e-08
M.Javanica_Scaff24368g089242	1.08902	0.00703385
M.Javanica_Scaff12183g063983	1.08796	1.47915e-09
M.Javanica_Scaff7262g047372	1.08778	0.0488581
M.Javanica_Scaff765g009691	1.08752	2.01419e-20
M.Javanica_Scaff17747g077342	1.08636	3.11314e-10
M.Javanica_Scaff1280g014396	1.08535	0.00230041
M.Javanica_Scaff15207g071787	1.08493	6.17435e-19
M.Javanica_Scaff10788g059853	1.08448	3.67625e-11
M.Javanica_Scaff19427g080755	1.0843	6.99235e-13
M.Javanica_Scaff7190g047109	1.08406	0.00273383
M.Javanica_Scaff1038g012227	1.08343	5.74109e-16
M.Javanica_Scaff19098g080119	1.08273	1.66029e-05
M.Javanica_Scaff1832g018705	1.08206	0.00504113
M.Javanica_Scaff6334g043470	1.08167	0.0158154
M.Javanica_Scaff1835g018720	1.08121	1.16968e-08
M.Javanica_Scaff11847g063022	1.07958	2.16244e-06
M.Javanica_Scaff2041g020222	1.07894	1.80508e-11
M.Javanica_Scaff7162g046995	1.07845	0.0127709
M.Javanica_Scaff10956g060340	1.07788	1.31053e-14
M.Javanica_Scaff26892g093005	1.07659	0.000439624
M.Javanica_Scaff2645g024308	1.07579	0.0407681
M.Javanica_Scaff4349g034137	1.07452	2.22097e-18
M.Javanica_Scaff3766g031066	1.07436	9.67364e-09
M.Javanica_Scaff29497g096405	1.07433	3.55348e-05
M.Javanica_Scaff17764g077378	1.07339	1.10768e-16
M.Javanica_Scaff2228g021532	1.0731	0.00587561
M.Javanica_Scaff10003g057410	1.0725	0.00186851
M.Javanica_Scaff5437g039465	1.07218	0.0192823
M.Javanica_Scaff2763g025067	1.07176	1.60875e-10
M.Javanica_Scaff365g005381	1.07122	1.22328e-14
M.Javanica_Scaff4404g034434	1.07083	5.15324e-06
M.Javanica_Scaff7041g046488	1.07028	0.000556628
M.Javanica_Scaff21407g084400	1.06786	0.000656444
M.Javanica_Scaff1757g018135	1.06077	1.53259e-10
M.Javanica_Scaff4062g032675	1.05979	0.00361933
M.Javanica_Scaff9153g054591	1.05876	0.000661492
M.Javanica_Scaff3518g029594	1.05836	4.11967e-16
M.Javanica_Scaff7586g048675	1.05756	0.0109999
M.Javanica_Scaff2909g026012	1.05742	4.04415e-12
M.Javanica_Scaff23973g088624	1.05672	2.26684e-15
M.Javanica_Scaff9754g056608	1.05586	0.0162944
M.Javanica_Scaff9966g057285	1.05558	1.76251e-05
M.Javanica_Scaff4661g035720	1.05502	0.0274294
M.Javanica_Scaff515g007105	1.05401	0.000836097
M.Javanica_Scaff20015g081896	1.05386	0.010763
M.Javanica_Scaff85g001655	1.05118	1.39091e-08
M.Javanica_Scaff8268g051335	1.05057	0.00658042
M.Javanica_Scaff2479g023217	1.04985	9.3982e-07
M.Javanica_Scaff3453g029236	1.04974	0.0122859
M.Javanica_Scaff2454g023049	1.04966	6.53735e-06
M.Javanica_Scaff28670g095375	1.0464	3.22644e-05
M.Javanica_Scaff666g008708	1.04613	1.85966e-06
M.Javanica_Scaff14541g070141	1.04562	1.71808e-06
M.Javanica_Scaff13416g067283	1.0454	0.0434267
M.Javanica_Scaff4594g035377	1.04522	0.0287496
M.Javanica_Scaff5362g039111	1.04503	0.0304397
M.Javanica_Scaff7108g046774	1.04501	0.0458037
M.Javanica_Scaff24389g089268	1.04402	0.025891
M.Javanica_Scaff7000g046333	1.04354	1.99491e-15
M.Javanica_Scaff8824g053404	1.0429	0.0079465
M.Javanica_Scaff29638g096573	1.04269	3.5923e-15
M.Javanica_Scaff6637g044818	1.04214	0.0323951
M.Javanica_Scaff288g004441	1.04	6.05418e-07
M.Javanica_Scaff878g010823	1.03938	0.000452178
M.Javanica_Scaff8753g053145	1.03681	0.000254651
M.Javanica_Scaff3718g030784	1.03622	5.63268e-14
M.Javanica_Scaff22447g086166	1.0359	0.0237948
M.Javanica_Scaff620g008239	1.03481	0.000293522
M.Javanica_Scaff5115g037906	1.03461	0.00226004
M.Javanica_Scaff5507g039759	1.03299	0.0245692
M.Javanica_Scaff18365g078628	1.03215	0.00136104
M.Javanica_Scaff6509g044264	1.03195	2.30484e-10
M.Javanica_Scaff1985g019810	1.03103	0.00700915
M.Javanica_Scaff10639g059418	1.03069	8.23042e-06
M.Javanica_Scaff6308g043356	1.03053	5.82783e-11
M.Javanica_Scaff13g000357	1.02956	2.39191e-05
M.Javanica_Scaff22235g085807	1.02926	0.0367633
M.Javanica_Scaff13976g068730	1.02904	0.000493395
M.Javanica_Scaff360g005330	1.02904	1.22727e-10
M.Javanica_Scaff9825g056830	1.02865	8.52e-07
M.Javanica_Scaff4055g032630	1.02799	0.028101
M.Javanica_Scaff11980g063413	1.02537	8.65301e-16
M.Javanica_Scaff7162g046994	1.02486	0.022614
M.Javanica_Scaff12008g063498	1.02347	2.70841e-12
M.Javanica_Scaff8727g053062	1.02296	0.00161606
M.Javanica_Scaff1864g018927	1.02193	1.58332e-08
M.Javanica_Scaff8579g052498	1.02044	4.48521e-06
M.Javanica_Scaff3518g029593	1.01879	0.000162844
M.Javanica_Scaff14112g069075	1.01727	0.0279024
M.Javanica_Scaff992g011833	1.01714	0.00447456
M.Javanica_Scaff12598g065114	1.01676	0.0149043
M.Javanica_Scaff16619g074978	1.01646	0.0163378
M.Javanica_Scaff3863g031602	1.01618	2.99394e-05
M.Javanica_Scaff22241g085816	1.01526	0.0304383
M.Javanica_Scaff4177g033250	1.01504	2.89765e-05
M.Javanica_Scaff1156g013313	1.01481	1.34648e-13
M.Javanica_Scaff1234g013993	1.01432	0.000476447
M.Javanica_Scaff5113g037896	1.01418	0.0232057
M.Javanica_Scaff10099g057703	1.01411	3.22644e-05
M.Javanica_Scaff3216g027863	1.013	1.78228e-09
M.Javanica_Scaff1463g015901	1.01242	0.000936461
M.Javanica_Scaff5993g041981	1.01217	0.00593481
M.Javanica_Scaff420g006082	1.00999	0.0175198
M.Javanica_Scaff5278g038693	1.00891	1.53259e-05
M.Javanica_Scaff22400g086084	1.00836	0.000186258
M.Javanica_Scaff1951g019569	1.00829	0.00185133
M.Javanica_Scaff9602g056145	1.0062	0.0243092
M.Javanica_Scaff262g004147	1.00532	5.88975e-17
M.Javanica_Scaff24543g089520	1.00445	0.00125756
M.Javanica_Scaff10575g059225	1.00392	0.0102171
M.Javanica_Scaff6219g042977	1.0018	0.0114364
M.Javanica_Scaff574g007756	-1.00068	0.0015746
M.Javanica_Scaff6233g043038	-1.00133	0.0230629
M.Javanica_Scaff2740g024926	-1.0014	0.00288099
M.Javanica_Scaff8561g052423	-1.00184	0.0255897
M.Javanica_Scaff8472g052087	-1.007	0.00516544
M.Javanica_Scaff1464g015912	-1.00762	0.00778109
M.Javanica_Scaff22623g086467	-1.00823	0.0237192
M.Javanica_Scaff3084g027042	-1.0088	7.59007e-06
M.Javanica_Scaff18694g079291	-1.01026	2.49561e-07
M.Javanica_Scaff20492g082768	-1.01171	0.0319099
M.Javanica_Scaff2572g023831	-1.01206	6.90576e-05
M.Javanica_Scaff16573g074878	-1.01341	0.0483776
M.Javanica_Scaff573g007742	-1.01735	0.00193814
M.Javanica_Scaff12105g063770	-1.01737	4.04066e-13
M.Javanica_Scaff16274g074218	-1.02501	2.65715e-12
M.Javanica_Scaff1233g013986	-1.02767	0.0426635
M.Javanica_Scaff4219g033469	-1.03147	1.70253e-06
M.Javanica_Scaff25328g090740	-1.03513	0.0018407
M.Javanica_Scaff3307g028409	-1.03634	2.65703e-07
M.Javanica_Scaff12849g065802	-1.03665	0.00425887
M.Javanica_Scaff16766g075296	-1.03828	0.000261983
M.Javanica_Scaff3193g027730	-1.03869	0.00478622
M.Javanica_Scaff4219g033471	-1.04023	0.0028723
M.Javanica_Scaff519g007135	-1.04195	0.0118393
M.Javanica_Scaff5410g039343	-1.04205	0.00812324
M.Javanica_Scaff3624g030210	-1.04318	2.57061e-05
M.Javanica_Scaff1946g019536	-1.04467	7.61696e-05
M.Javanica_Scaff16417g074536	-1.0453	1.13561e-05
M.Javanica_Scaff7103g046753	-1.04926	1.2485e-15
M.Javanica_Scaff805g010090	-1.04972	0.0281722
M.Javanica_Scaff22068g085513	-1.04978	1.79191e-05
M.Javanica_Scaff20656g083071	-1.05037	7.64667e-05
M.Javanica_Scaff7738g049274	-1.05074	0.00203064
M.Javanica_Scaff11721g062654	-1.05386	0.00274112
M.Javanica_Scaff602g008047	-1.05782	0.0113685
M.Javanica_Scaff296g004552	-1.05996	0.0189594
M.Javanica_Scaff28272g094836	-1.06109	0.0378929
M.Javanica_Scaff15760g073097	-1.06124	0.00896013
M.Javanica_Scaff2982g026440	-1.06143	0.0017841
M.Javanica_Scaff2337g022241	-1.06266	1.34743e-05
M.Javanica_Scaff25506g091006	-1.06288	2.99777e-05
M.Javanica_Scaff20392g082591	-1.06594	0.0462596
M.Javanica_Scaff20079g082013	-1.07063	4.68958e-05
M.Javanica_Scaff28717g095439	-1.07411	0.00293117
M.Javanica_Scaff14475g069989	-1.07571	1.06894e-06
M.Javanica_Scaff24421g089323	-1.07624	0.0387847
M.Javanica_Scaff28979g095779	-1.07756	0.00371727
M.Javanica_Scaff6777g045387	-1.08332	0.0207673
M.Javanica_Scaff127g002312	-1.08407	0.000273122
M.Javanica_Scaff5902g041577	-1.08514	0.00050571
M.Javanica_Scaff7794g049498	-1.08651	0.000646671
M.Javanica_Scaff16694g075146	-1.0879	0.0405121
M.Javanica_Scaff28999g095804	-1.08918	0.0319143
M.Javanica_Scaff10869g060092	-1.09278	4.93994e-09
M.Javanica_Scaff17748g077345	-1.09477	1.99111e-06
M.Javanica_Scaff27159g093363	-1.0983	6.87986e-06
M.Javanica_Scaff1551g016580	-1.10228	0.0448077
M.Javanica_Scaff2294g021971	-1.10337	0.0235282
M.Javanica_Scaff18986g079883	-1.10778	1.63746e-07
M.Javanica_Scaff18114g078091	-1.10965	0.00198165
M.Javanica_Scaff24228g089036	-1.1156	0.00653502
M.Javanica_Scaff296g004553	-1.11852	1.34477e-06
M.Javanica_Scaff12964g066139	-1.11875	0.0455025
M.Javanica_Scaff7632g048864	-1.12346	2.20675e-11
M.Javanica_Scaff29328g096207	-1.12985	0.000193109
M.Javanica_Scaff27895g094355	-1.13111	0.00241639
M.Javanica_Scaff23272g087523	-1.13149	0.0486724
M.Javanica_Scaff11974g063395	-1.13678	0.0114828
M.Javanica_Scaff8809g053348	-1.14646	0.00352687
M.Javanica_Scaff12338g064421	-1.1487	0.0343271
M.Javanica_Scaff18940g079781	-1.15023	0.00896328
M.Javanica_Scaff3630g030244	-1.15077	0.000979841
M.Javanica_Scaff31109g098309	-1.15143	1.35088e-09
M.Javanica_Scaff12093g063739	-1.15177	0.0182536
M.Javanica_Scaff25062g090317	-1.15202	8.75696e-07
M.Javanica_Scaff3375g028785	-1.15299	0.00146595
M.Javanica_Scaff22224g085784	-1.15553	0.000268161
M.Javanica_Scaff12142g063877	-1.16989	0.0166914
M.Javanica_Scaff8476g052107	-1.17068	2.37629e-10
M.Javanica_Scaff26545g092512	-1.1861	0.0272139
M.Javanica_Scaff3282g028265	-1.18831	0.0207787
M.Javanica_Scaff6053g042237	-1.19401	5.62561e-05
M.Javanica_Scaff12463g064757	-1.19513	0.000363548
M.Javanica_Scaff9239g054886	-1.1956	2.22576e-10
M.Javanica_Scaff30073g097078	-1.19707	2.52747e-06
M.Javanica_Scaff21905g085240	-1.20518	0.0269377
M.Javanica_Scaff30980g098143	-1.2094	2.99951e-06
M.Javanica_Scaff2816g025388	-1.21088	0.000114963
M.Javanica_Scaff26423g092320	-1.21835	0.000439624
M.Javanica_Scaff17653g077150	-1.22001	0.0411976
M.Javanica_Scaff21217g084081	-1.22097	2.56029e-08
M.Javanica_Scaff22224g085786	-1.23073	2.06421e-06
M.Javanica_Scaff3920g031906	-1.2308	3.92761e-16
M.Javanica_Scaff15853g073309	-1.23324	6.35998e-05
M.Javanica_Scaff943g011400	-1.23404	0.0418757
M.Javanica_Scaff12947g066103	-1.23807	2.72421e-10
M.Javanica_Scaff15397g072233	-1.23905	0.00561838
M.Javanica_Scaff8494g052187	-1.24499	0.00164376
M.Javanica_Scaff4207g033408	-1.24649	9.96894e-05
M.Javanica_Scaff11648g062426	-1.24732	0.0379778
M.Javanica_Scaff25062g090316	-1.24866	0.00123304
M.Javanica_Scaff25380g090810	-1.24995	0.00694026
M.Javanica_Scaff534g007319	-1.25334	0.000282734
M.Javanica_Scaff1133g013084	-1.25354	0.0440407
M.Javanica_Scaff595g007978	-1.25678	3.02066e-08
M.Javanica_Scaff3721g030803	-1.2585	0.000831104
M.Javanica_Scaff22150g085668	-1.2596	0.0282243
M.Javanica_Scaff19761g081422	-1.25991	1.50937e-05
M.Javanica_Scaff23487g087876	-1.26248	0.00762513
M.Javanica_Scaff1590g016873	-1.26308	0.0119845
M.Javanica_Scaff1973g019731	-1.26577	0.0235282
M.Javanica_Scaff11907g063184	-1.27479	8.70694e-13
M.Javanica_Scaff6104g042470	-1.27611	0.00183205
M.Javanica_Scaff5422g039388	-1.27752	0.000803708
M.Javanica_Scaff26039g091800	-1.2815	6.69385e-09
M.Javanica_Scaff25062g090318	-1.28218	7.99186e-09
M.Javanica_Scaff668g008734	-1.28662	0.0378929
M.Javanica_Scaff458g006504	-1.28747	1.25089e-21
M.Javanica_Scaff26399g092292	-1.28864	1.70058e-07
M.Javanica_Scaff22224g085785	-1.29106	1.25743e-05
M.Javanica_Scaff10970g060388	-1.29135	1.71818e-07
M.Javanica_Scaff7586g048677	-1.29719	5.02214e-07
M.Javanica_Scaff12839g065775	-1.3004	0.0136701
M.Javanica_Scaff22101g085576	-1.30337	0.0334677
M.Javanica_Scaff12167g063935	-1.30588	3.12735e-22
M.Javanica_Scaff17748g077344	-1.3062	1.07477e-11
M.Javanica_Scaff5097g037805	-1.30636	2.97232e-06
M.Javanica_Scaff4901g036878	-1.30795	0.00129739
M.Javanica_Scaff3624g030209	-1.31846	2.05693e-05
M.Javanica_Scaff10277g058288	-1.33912	0.000702978
M.Javanica_Scaff1777g018282	-1.33953	1.60801e-06
M.Javanica_Scaff26678g092703	-1.33966	9.74292e-10
M.Javanica_Scaff3053g026860	-1.34196	0.00214717
M.Javanica_Scaff17694g077228	-1.34521	1.28333e-06
M.Javanica_Scaff16417g074530	-1.35075	9.96684e-06
M.Javanica_Scaff1875g018996	-1.35149	0.0327464
M.Javanica_Scaff3302g028379	-1.35435	0.00571294
M.Javanica_Scaff24268g089091	-1.36332	0.00129489
M.Javanica_Scaff8376g051734	-1.36353	0.0114099
M.Javanica_Scaff24298g089129	-1.38291	0.0421254
M.Javanica_Scaff27866g094315	-1.38291	0.00396858
M.Javanica_Scaff1641g017258	-1.38553	1.51677e-07
M.Javanica_Scaff5665g040483	-1.38686	0.00590916
M.Javanica_Scaff237g003822	-1.38716	0.00212814
M.Javanica_Scaff7632g048862	-1.38821	1.08204e-05
M.Javanica_Scaff24419g089317	-1.39517	2.09034e-06
M.Javanica_Scaff2347g022330	-1.39925	0.00230948
M.Javanica_Scaff10339g058480	-1.40401	8.21743e-11
M.Javanica_Scaff15804g073197	-1.40652	0.00297786
M.Javanica_Scaff17911g077675	-1.41109	4.78274e-05
M.Javanica_Scaff7176g047048	-1.41763	0.00151488
M.Javanica_Scaff53g001130	-1.41939	0.00618779
M.Javanica_Scaff10952g060334	-1.42458	0.00762578
M.Javanica_Scaff23487g087875	-1.4251	6.76593e-07
M.Javanica_Scaff3904g031824	-1.42876	0.0221103
M.Javanica_Scaff23487g087878	-1.43081	3.05476e-08
M.Javanica_Scaff124g002286	-1.43188	0.000559354
M.Javanica_Scaff29342g096218	-1.43243	7.43282e-07
M.Javanica_Scaff11175g061051	-1.43556	1.331e-10
M.Javanica_Scaff9087g054328	-1.45309	4.02321e-06
M.Javanica_Scaff29613g096544	-1.45491	8.91112e-06
M.Javanica_Scaff6898g045920	-1.46089	0.00280121
M.Javanica_Scaff9726g056513	-1.46146	7.5191e-26
M.Javanica_Scaff30502g097599	-1.46762	0.000248719
M.Javanica_Scaff7482g048272	-1.46801	0.0185234
M.Javanica_Scaff11313g061442	-1.47935	0.00474267
M.Javanica_Scaff752g009563	-1.48061	1.72979e-05
M.Javanica_Scaff24679g089723	-1.48886	0.000500253
M.Javanica_Scaff438g006279	-1.49783	0.0039918
M.Javanica_Scaff732g009396	-1.4993	0.000691476
M.Javanica_Scaff4932g037016	-1.50232	3.40665e-12
M.Javanica_Scaff3908g031849	-1.50296	3.17467e-05
M.Javanica_Scaff7814g049583	-1.50803	0.0258528
M.Javanica_Scaff13450g067367	-1.51238	0.0402432
M.Javanica_Scaff24202g088985	-1.5124	0.0205004
M.Javanica_Scaff3836g031455	-1.5237	0.00912997
M.Javanica_Scaff7739g049284	-1.53168	1.25133e-17
M.Javanica_Scaff5673g040515	-1.53284	5.63268e-14
M.Javanica_Scaff21822g085121	-1.53575	0.0312933
M.Javanica_Scaff17929g077709	-1.54593	0.0214677
M.Javanica_Scaff30581g097693	-1.54794	0.00129521
M.Javanica_Scaff22795g086749	-1.54879	0.00724545
M.Javanica_Scaff123g002258	-1.55934	0.0205139
M.Javanica_Scaff2970g026353	-1.57126	4.78806e-08
M.Javanica_Scaff8842g053468	-1.57199	0.0234527
M.Javanica_Scaff23174g087380	-1.57368	0.00287551
M.Javanica_Scaff18322g078528	-1.57675	5.61198e-05
M.Javanica_Scaff23345g087630	-1.57815	0.0126411
M.Javanica_Scaff1802g018452	-1.58326	0.0298757
M.Javanica_Scaff8368g051697	-1.6038	0.00169508
M.Javanica_Scaff3483g029400	-1.60576	0.0279645
M.Javanica_Scaff5673g040514	-1.60897	1.71818e-07
M.Javanica_Scaff495g006904	-1.61501	8.98391e-07
M.Javanica_Scaff6053g042239	-1.61726	2.22876e-10
M.Javanica_Scaff25506g091005	-1.62749	0.0251595
M.Javanica_Scaff5673g040517	-1.62851	1.29411e-11
M.Javanica_Scaff2033g020171	-1.63255	5.02215e-16
M.Javanica_Scaff23775g088325	-1.6595	2.41148e-09
M.Javanica_Scaff9950g057227	-1.69093	0.00310869
M.Javanica_Scaff7126g046846	-1.70825	0.00350536
M.Javanica_Scaff20369g082545	-1.70866	5.86423e-09
M.Javanica_Scaff2337g022242	-1.70916	1.87369e-05
M.Javanica_Scaff4925g036984	-1.71765	0.0120071
M.Javanica_Scaff1601g016960	-1.71789	0.0402393
M.Javanica_Scaff2022g020084	-1.72332	0.0397996
M.Javanica_Scaff977g011685	-1.73277	0.0170089
M.Javanica_Scaff27761g094179	-1.73313	0.0494925
M.Javanica_Scaff8616g052663	-1.74991	0.0409936
M.Javanica_Scaff23430g087775	-1.78587	0.00372793
M.Javanica_Scaff16860g075483	-1.79025	1.92801e-26
M.Javanica_Scaff6853g045742	-1.80073	0.0382195
M.Javanica_Scaff258g004089	-1.80252	0.0284735
M.Javanica_Scaff2112g020756	-1.82192	0.0287634
M.Javanica_Scaff10200g058043	-1.82331	1.55782e-49
M.Javanica_Scaff7783g049453	-1.8249	1.13766e-08
M.Javanica_Scaff24811g089932	-1.84121	0.0232691
M.Javanica_Scaff22224g085782	-1.84167	0.00641589
M.Javanica_Scaff792g009938	-1.85088	0.017038
M.Javanica_Scaff3369g028751	-1.85686	5.6936e-06
M.Javanica_Scaff22567g086386	-1.86899	0.0202339
M.Javanica_Scaff9992g057371	-1.86976	0.0209171
M.Javanica_Scaff1018g012063	-1.88114	0.0149555
M.Javanica_Scaff8419g051901	-1.89007	4.64276e-05
M.Javanica_Scaff2805g025335	-1.89017	1.65614e-42
M.Javanica_Scaff1718g017825	-1.89849	6.50457e-14
M.Javanica_Scaff16860g075482	-1.90956	6.16377e-05
M.Javanica_Scaff13637g067865	-1.92591	4.62733e-06
M.Javanica_Scaff13951g068677	-1.95225	0.044113
M.Javanica_Scaff8094g050664	-1.99915	0.0382403
M.Javanica_Scaff894g010978	-2.00897	5.24088e-53
M.Javanica_Scaff3729g030842	-2.01024	2.00211e-32
M.Javanica_Scaff20369g082546	-2.01109	9.32815e-17
M.Javanica_Scaff9381g055365	-2.0158	0.000197771
M.Javanica_Scaff10323g058421	-2.02906	0.0297599
M.Javanica_Scaff12296g064302	-2.03062	4.2165e-20
M.Javanica_Scaff3969g032192	-2.05326	0.0380922
M.Javanica_Scaff2656g024369	-2.0621	0.00697502
M.Javanica_Scaff2493g023313	-2.06378	0.000904296
M.Javanica_Scaff22314g085944	-2.11198	0.000251006
M.Javanica_Scaff16073g073791	-2.11307	0.0231806
M.Javanica_Scaff3134g027343	-2.12942	0.0195986
M.Javanica_Scaff977g011684	-2.13208	0.0306776
M.Javanica_Scaff8679g052904	-2.1593	0.0299415
M.Javanica_Scaff5220g038413	-2.15981	0.000461436
M.Javanica_Scaff3283g028270	-2.24979	9.07076e-91
M.Javanica_Scaff6280g043237	-2.24988	0.0202699
M.Javanica_Scaff22g000539	-2.26716	0.0392326
M.Javanica_Scaff77g001534	-2.27579	0.0402592
M.Javanica_Scaff846g010507	-2.28062	0.0149403
M.Javanica_Scaff11051g060662	-2.28072	1.56405e-09
M.Javanica_Scaff1745g018027	-2.30508	0.0492472
M.Javanica_Scaff26481g092418	-2.33282	0.0452694
M.Javanica_Scaff24648g089675	-2.35192	0.000352858
M.Javanica_Scaff3883g031711	-2.36913	0.00322144
M.Javanica_Scaff4725g036025	-2.40593	0.0445208
M.Javanica_Scaff2347g022329	-2.4301	0.000622533
M.Javanica_Scaff27784g094210	-2.4378	0.0405332
M.Javanica_Scaff2861g025676	-2.44594	0.014624
M.Javanica_Scaff28943g095738	-2.46019	0.00248769
M.Javanica_Scaff2070g020419	-2.48317	0.0283293
M.Javanica_Scaff984g011753	-2.4842	2.84292e-05
M.Javanica_Scaff21217g084080	-2.4903	0.0435118
M.Javanica_Scaff2393g022621	-2.50915	0.0304383
M.Javanica_Scaff37g000845	-2.51246	0.0262567
M.Javanica_Scaff11119g060883	-2.51895	2.09083e-06
M.Javanica_Scaff6042g042185	-2.52738	0.0192614
M.Javanica_Scaff12136g063858	-2.55169	0.0106815
M.Javanica_Scaff8968g053912	-2.55759	0.0148
M.Javanica_Scaff7461g048171	-2.56453	0.035615
M.Javanica_Scaff23518g087928	-2.56835	4.94161e-05
M.Javanica_Scaff3592g030011	-2.57415	0.0445269
M.Javanica_Scaff5571g040057	-2.5767	0.0240776
M.Javanica_Scaff5083g037740	-2.60946	0.0494925
M.Javanica_Scaff6480g044132	-2.62195	0.0313647
M.Javanica_Scaff3372g028771	-2.65395	0.0210743
M.Javanica_Scaff924g011234	-2.65403	0.0322681
M.Javanica_Scaff3537g029688	-2.65457	4.27473e-06
M.Javanica_Scaff22170g085697	-2.66928	0.041324
M.Javanica_Scaff15805g073200	-2.68486	0.00654736
M.Javanica_Scaff3965g032169	-2.68876	0.0463598
M.Javanica_Scaff28959g095751	-2.7046	0.00115993
M.Javanica_Scaff4782g036284	-2.7113	0.037153
M.Javanica_Scaff1111g012856	-2.7114	0.0377343
M.Javanica_Scaff692g008967	-2.7572	0.000482747
M.Javanica_Scaff12858g065827	-2.75901	0.0488337
M.Javanica_Scaff7174g047042	-2.79939	0.0422938
M.Javanica_Scaff4774g036246	-2.82775	0.00343582
M.Javanica_Scaff25596g091138	-2.83554	0.0301752
M.Javanica_Scaff88g001706	-2.84735	0.0171478
M.Javanica_Scaff18052g077957	-2.85709	0.00469654
M.Javanica_Scaff4445g034640	-2.86162	0.0465288
M.Javanica_Scaff11045g060642	-2.8805	0.0186737
M.Javanica_Scaff4439g034608	-2.89362	0.0488581
M.Javanica_Scaff2891g025887	-2.91253	0.0383158
M.Javanica_Scaff10565g059190	-2.92694	0.00471274
M.Javanica_Scaff658g008624	-2.93378	0.0168027
M.Javanica_Scaff11443g061845	-2.94948	0.0417278
M.Javanica_Scaff15768g073114	-2.95787	0.0424181
M.Javanica_Scaff1516g016288	-2.97624	0.00413249
M.Javanica_Scaff12468g064776	-3.00995	0.0197055
M.Javanica_Scaff30420g097488	-3.03846	0.0111257
M.Javanica_Scaff16511g074747	-3.05586	0.0158118
M.Javanica_Scaff814g010179	-3.0688	0.00152496
M.Javanica_Scaff9087g054327	-3.0854	0.0124869
M.Javanica_Scaff1440g015723	-3.09866	0.020287
M.Javanica_Scaff22433g086134	-3.10958	0.023324
M.Javanica_Scaff17469g076756	-3.13667	0.0140929
M.Javanica_Scaff10376g058599	-3.16426	7.04734e-06
M.Javanica_Scaff279g004332	-3.18651	0.0105843
M.Javanica_Scaff2402g022690	-3.21039	0.00237557
M.Javanica_Scaff30205g097242	-3.25987	0.0116761
M.Javanica_Scaff1563g016674	-3.31611	0.00821174
M.Javanica_Scaff4904g036886	-3.35992	0.00541593
M.Javanica_Scaff12114g063796	-3.37792	0.00202795
M.Javanica_Scaff5007g037371	-3.39734	1.26319e-05
M.Javanica_Scaff10901g060184	-3.43809	0.00396858
M.Javanica_Scaff2709g024741	-3.53677	0.00259376
M.Javanica_Scaff357g005292	-3.56229	0.00197312
M.Javanica_Scaff12263g064206	-3.61362	0.00125092
M.Javanica_Scaff1200g013706	-3.62725	0.00759615
M.Javanica_Scaff3039g026780	-3.65145	0.0080629
M.Javanica_Scaff130g002375	-3.66425	0.000793401
M.Javanica_Scaff9992g057373	-3.80667	5.81456e-24
M.Javanica_Scaff2415g022771	-3.93687	0.00258719
M.Javanica_Scaff5405g039317	-3.98662	0.00198775
M.Javanica_Scaff6828g045626	-4.1111	0.00335181
M.Javanica_Scaff1950g019567	-4.12939	0.00289927
M.Javanica_Scaff16408g074519	-4.15614	0.00245688
M.Javanica_Scaff11204g061126	-4.17521	0.000201616
M.Javanica_Scaff16673g075102	-5.23408	3.55248e-05
M.Javanica_Scaff2964g026314	-6.83527	5.56147e-05
M.Javanica_Scaff4904g036884	-7.28109	9.20374e-06

## Sheet: mock6h_TRE6h
mock6h_TRE6h
Gene id	logFC	FDR
M.Javanica_Scaff4047g032589	13.2024	3.42213e-170
M.Javanica_Scaff1588g016853	12.1408	8.19414e-102
M.Javanica_Scaff1298g014556	10.2654	2.13698e-157
M.Javanica_Scaff1588g016854	10.22	3.13752e-29
M.Javanica_Scaff13615g067812	9.04767	6.04332e-13
M.Javanica_Scaff2019g020060	8.70583	4.52741e-10
M.Javanica_Scaff14881g071003	8.18048	2.18002e-07
M.Javanica_Scaff8002g050303	8.05272	2.07868e-07
M.Javanica_Scaff4004g032378	7.55299	2.36188e-261
M.Javanica_Scaff110g002058	7.52863	1.56898e-05
M.Javanica_Scaff7797g049511	7.49806	3.201e-05
M.Javanica_Scaff12043g063606	7.12677	4.37543e-05
M.Javanica_Scaff1896g019155	6.94592	0.000114295
M.Javanica_Scaff5267g038619	6.9203	0.000118832
M.Javanica_Scaff7479g048256	6.92008	0.000136468
M.Javanica_Scaff17664g077171	6.86992	0.000131295
M.Javanica_Scaff410g005950	6.83963	0.000156842
M.Javanica_Scaff4857g036668	6.57702	0.000405222
M.Javanica_Scaff13439g067345	6.52495	3.62059e-252
M.Javanica_Scaff879g010834	6.21215	9.17385e-128
M.Javanica_Scaff2362g022432	6.07091	7.36243e-18
M.Javanica_Scaff18410g078722	5.89602	2.58905e-17
M.Javanica_Scaff4994g037300	5.86955	5.16244e-72
M.Javanica_Scaff22685g086569	5.63391	4.21874e-06
M.Javanica_Scaff10636g059408	5.48227	3.91125e-06
M.Javanica_Scaff16473g074661	5.16671	0.000900467
M.Javanica_Scaff26375g092260	5.08503	7.61666e-06
M.Javanica_Scaff1717g017816	5.04763	1.37166e-21
M.Javanica_Scaff20822g083375	5.00944	2.09896e-20
M.Javanica_Scaff5612g040233	4.96205	3.51403e-18
M.Javanica_Scaff28396g095016	4.87401	7.84244e-06
M.Javanica_Scaff106g001994	4.7553	0.000139821
M.Javanica_Scaff20421g082651	4.72351	0.000795664
M.Javanica_Scaff3940g032026	4.69863	4.50158e-05
M.Javanica_Scaff10034g057497	4.64958	3.20644e-05
M.Javanica_Scaff18469g078840	4.61981	0.00157223
M.Javanica_Scaff22548g086352	4.52383	0.000179894
M.Javanica_Scaff901g011052	4.46502	0.00261493
M.Javanica_Scaff10712g059628	4.42435	0.00347546
M.Javanica_Scaff2293g021962	4.39811	0.0028885
M.Javanica_Scaff21763g085019	4.30116	0.00185837
M.Javanica_Scaff8952g053844	4.25382	0.000487211
M.Javanica_Scaff8392g051793	4.17796	0.000106365
M.Javanica_Scaff26313g092182	4.10395	0.00377883
M.Javanica_Scaff7141g046909	4.08927	0.0150642
M.Javanica_Scaff10944g060309	4.08849	1.04588e-13
M.Javanica_Scaff21587g084705	4.07401	0.000269849
M.Javanica_Scaff2888g025861	4.02436	0.00185837
M.Javanica_Scaff275g004289	4.00972	0.000118229
M.Javanica_Scaff2409g022733	3.9952	6.76396e-23
M.Javanica_Scaff7414g048008	3.97015	4.18446e-13
M.Javanica_Scaff1614g017060	3.9612	1.22787e-27
M.Javanica_Scaff30837g097981	3.93569	1.06933e-06
M.Javanica_Scaff1731g017918	3.9267	0.0101987
M.Javanica_Scaff2662g024416	3.89592	5.86833e-107
M.Javanica_Scaff2662g024417	3.87782	2.37767e-70
M.Javanica_Scaff18655g079216	3.87467	0.0123987
M.Javanica_Scaff7080g046649	3.82276	0.0127019
M.Javanica_Scaff1339g014880	3.81359	2.88507e-18
M.Javanica_Scaff20421g082649	3.812	7.14587e-06
M.Javanica_Scaff25545g091065	3.79584	6.86339e-05
M.Javanica_Scaff19623g081158	3.72823	0.0160581
M.Javanica_Scaff22685g086570	3.69635	1.6907e-08
M.Javanica_Scaff5878g041444	3.69517	0.000370842
M.Javanica_Scaff2612g024088	3.68775	0.00235798
M.Javanica_Scaff958g011544	3.68636	6.98895e-05
M.Javanica_Scaff18236g078348	3.56741	3.85298e-09
M.Javanica_Scaff7808g049562	3.56073	0.014087
M.Javanica_Scaff11935g063279	3.54714	0.0164969
M.Javanica_Scaff7114g046798	3.53831	6.76396e-23
M.Javanica_Scaff820g010233	3.53414	1.23338e-15
M.Javanica_Scaff12364g064494	3.51317	0.00200996
M.Javanica_Scaff29673g096614	3.50434	3.17065e-29
M.Javanica_Scaff13615g067813	3.49164	3.18035e-14
M.Javanica_Scaff12828g065744	3.48097	0.00379824
M.Javanica_Scaff14266g069463	3.44717	2.10582e-08
M.Javanica_Scaff381g005582	3.44094	5.47048e-06
M.Javanica_Scaff10636g059409	3.42935	3.25432e-14
M.Javanica_Scaff2246g021645	3.4284	9.85295e-24
M.Javanica_Scaff18555g079012	3.42276	0.00437737
M.Javanica_Scaff10944g060310	3.39279	0.0116958
M.Javanica_Scaff30837g097980	3.3832	7.9136e-19
M.Javanica_Scaff3712g030740	3.37837	0.0318832
M.Javanica_Scaff16958g075692	3.37605	3.86143e-07
M.Javanica_Scaff1298g014555	3.36803	0.00405654
M.Javanica_Scaff10386g058626	3.35337	0.0322749
M.Javanica_Scaff17834g077509	3.34757	0.0430298
M.Javanica_Scaff26953g093082	3.3124	0.0123072
M.Javanica_Scaff24580g089568	3.30601	0.0224878
M.Javanica_Scaff7512g048395	3.29354	1.01599e-61
M.Javanica_Scaff7951g050100	3.28828	0.0338615
M.Javanica_Scaff1832g018704	3.28441	7.36201e-05
M.Javanica_Scaff1825g018648	3.26689	0.00441872
M.Javanica_Scaff17956g077771	3.25965	5.00958e-06
M.Javanica_Scaff4110g032917	3.25485	0.0171925
M.Javanica_Scaff10944g060307	3.25463	4.30287e-05
M.Javanica_Scaff1779g018306	3.25196	0.0020523
M.Javanica_Scaff24938g090115	3.24895	0.0209541
M.Javanica_Scaff28g000672	3.24012	3.14358e-06
M.Javanica_Scaff2354g022380	3.21407	0.0079305
M.Javanica_Scaff21550g084638	3.21106	0.000471054
M.Javanica_Scaff21028g083756	3.19578	0.024015
M.Javanica_Scaff10167g057936	3.18089	1.08211e-64
M.Javanica_Scaff27733g094134	3.1661	0.0118169
M.Javanica_Scaff3892g031758	3.14462	6.99289e-05
M.Javanica_Scaff20805g083346	3.11426	1.16933e-33
M.Javanica_Scaff20421g082648	3.10951	0.00133237
M.Javanica_Scaff11347g061549	3.10508	0.0204293
M.Javanica_Scaff3288g028300	3.10254	0.0472759
M.Javanica_Scaff16995g075774	3.09285	0.0339276
M.Javanica_Scaff1240g014051	3.08548	0.0166112
M.Javanica_Scaff2909g026011	3.06719	0.00291427
M.Javanica_Scaff29186g096043	3.06443	0.00515955
M.Javanica_Scaff26386g092275	3.05637	5.96791e-37
M.Javanica_Scaff12311g064361	3.04578	0.0165633
M.Javanica_Scaff15862g073329	3.0408	0.0228268
M.Javanica_Scaff10028g057483	3.03474	0.0484819
M.Javanica_Scaff4265g033686	3.02456	0.000355187
M.Javanica_Scaff5555g039990	3.00688	1.26595e-74
M.Javanica_Scaff27685g094066	2.99993	1.68786e-12
M.Javanica_Scaff3398g028919	2.99972	4.55768e-08
M.Javanica_Scaff6846g045717	2.96712	0.022534
M.Javanica_Scaff23908g088516	2.96199	0.0417061
M.Javanica_Scaff2646g024315	2.94814	2.68584e-15
M.Javanica_Scaff7577g048643	2.93202	0.0258053
M.Javanica_Scaff4925g036982	2.92747	0.0131961
M.Javanica_Scaff7080g046650	2.92377	3.48144e-05
M.Javanica_Scaff12411g064611	2.92173	0.000311327
M.Javanica_Scaff8602g052590	2.88269	0.00246611
M.Javanica_Scaff7973g050199	2.87975	0.00024829
M.Javanica_Scaff3242g028013	2.82589	5.84545e-122
M.Javanica_Scaff9500g055777	2.81478	1.06557e-59
M.Javanica_Scaff163g002824	2.80989	0.00183075
M.Javanica_Scaff9377g055352	2.79612	0.000193831
M.Javanica_Scaff28072g094571	2.78439	0.0374263
M.Javanica_Scaff13g000357	2.77671	2.65563e-46
M.Javanica_Scaff465g006612	2.77234	4.36278e-11
M.Javanica_Scaff20805g083348	2.76239	3.83569e-34
M.Javanica_Scaff15313g072040	2.75346	1.58161e-11
M.Javanica_Scaff11427g061796	2.7191	0.0367294
M.Javanica_Scaff4123g032982	2.71703	0.0327757
M.Javanica_Scaff5878g041445	2.71085	0.0227093
M.Javanica_Scaff18509g078929	2.69008	0.00249053
M.Javanica_Scaff22888g086896	2.6842	0.012849
M.Javanica_Scaff3108g027190	2.67244	0.0360547
M.Javanica_Scaff15843g073288	2.6503	0.000585067
M.Javanica_Scaff9558g055996	2.62569	0.00105599
M.Javanica_Scaff7064g046583	2.62279	0.00571562
M.Javanica_Scaff2989g026481	2.6092	0.00102308
M.Javanica_Scaff22715g086611	2.60572	0.0430298
M.Javanica_Scaff3723g030813	2.60519	0.0295219
M.Javanica_Scaff2502g023372	2.60368	0.0175479
M.Javanica_Scaff12591g065100	2.60119	0.0401831
M.Javanica_Scaff3080g027026	2.57279	0.00157527
M.Javanica_Scaff9377g055353	2.5471	1.10008e-06
M.Javanica_Scaff7064g046584	2.54145	9.54059e-08
M.Javanica_Scaff1397g015363	2.51849	0.0102677
M.Javanica_Scaff8583g052511	2.5136	2.4959e-55
M.Javanica_Scaff25132g090429	2.5048	0.0382784
M.Javanica_Scaff282g004370	2.4916	1.5796e-103
M.Javanica_Scaff3623g030197	2.48251	5.74504e-07
M.Javanica_Scaff1964g019661	2.46807	1.41114e-07
M.Javanica_Scaff25457g090932	2.45239	0.0467994
M.Javanica_Scaff14843g070912	2.45008	0.0019303
M.Javanica_Scaff2227g021524	2.44721	0.000144421
M.Javanica_Scaff29294g096173	2.44711	0.0304329
M.Javanica_Scaff9247g054915	2.43889	0.0285042
M.Javanica_Scaff15992g073601	2.43848	4.37318e-09
M.Javanica_Scaff21028g083757	2.4378	0.019391
M.Javanica_Scaff2079g020484	2.41548	5.42525e-77
M.Javanica_Scaff365g005381	2.41153	8.75826e-18
M.Javanica_Scaff4973g037200	2.41138	0.00262899
M.Javanica_Scaff4732g036057	2.3858	7.11128e-41
M.Javanica_Scaff23565g087999	2.37523	0.00296757
M.Javanica_Scaff18037g077928	2.37195	1.41887e-09
M.Javanica_Scaff6117g042521	2.34528	0.016643
M.Javanica_Scaff3681g030566	2.34429	0.0151151
M.Javanica_Scaff120g002202	2.33543	0.0311109
M.Javanica_Scaff2261g021739	2.33029	0.00112765
M.Javanica_Scaff15697g072955	2.30589	0.0374931
M.Javanica_Scaff180g003062	2.29478	0.0101692
M.Javanica_Scaff10806g059906	2.28679	0.0134939
M.Javanica_Scaff4261g033670	2.28176	5.52447e-35
M.Javanica_Scaff3892g031757	2.27803	0.026368
M.Javanica_Scaff2212g021421	2.27042	0.0302618
M.Javanica_Scaff4269g033715	2.26949	1.92135e-11
M.Javanica_Scaff8942g053818	2.2565	0.006129
M.Javanica_Scaff208g003419	2.25162	1.16014e-11
M.Javanica_Scaff6856g045757	2.24682	4.21058e-10
M.Javanica_Scaff10547g059145	2.22754	5.14504e-12
M.Javanica_Scaff30953g098115	2.21795	0.0031973
M.Javanica_Scaff3681g030562	2.21544	1.73061e-38
M.Javanica_Scaff1832g018702	2.20647	0.000249892
M.Javanica_Scaff10944g060308	2.19922	6.24835e-11
M.Javanica_Scaff11309g061432	2.19856	0.0327757
M.Javanica_Scaff4684g035854	2.1971	0.00391824
M.Javanica_Scaff5718g040696	2.19448	0.000725756
M.Javanica_Scaff5606g040212	2.19106	0.0282365
M.Javanica_Scaff5697g040614	2.16301	4.76276e-18
M.Javanica_Scaff2420g022809	2.15395	1.40751e-36
M.Javanica_Scaff29516g096424	2.15297	0.0455057
M.Javanica_Scaff9447g055594	2.14782	1.08227e-23
M.Javanica_Scaff5293g038775	2.13839	1.05403e-07
M.Javanica_Scaff2760g025052	2.13683	1.56243e-15
M.Javanica_Scaff26881g092983	2.1301	0.0484819
M.Javanica_Scaff3712g030742	2.12933	1.04655e-14
M.Javanica_Scaff15992g073602	2.11831	0.000438676
M.Javanica_Scaff15251g071900	2.10918	0.00639622
M.Javanica_Scaff7000g046332	2.10638	1.07764e-19
M.Javanica_Scaff18974g079855	2.09875	0.022534
M.Javanica_Scaff20174g082190	2.098	7.54294e-75
M.Javanica_Scaff11427g061795	2.09671	0.0250713
M.Javanica_Scaff7939g050056	2.08989	2.35144e-09
M.Javanica_Scaff10261g058244	2.08508	1.02577e-08
M.Javanica_Scaff8942g053820	2.07832	4.79916e-06
M.Javanica_Scaff234g003799	2.07327	8.16201e-05
M.Javanica_Scaff5113g037896	2.05953	1.41249e-18
M.Javanica_Scaff11802g062892	2.0541	1.75902e-38
M.Javanica_Scaff11533g062080	2.05347	3.24185e-13
M.Javanica_Scaff8824g053404	2.04893	3.02497e-09
M.Javanica_Scaff12030g063560	2.03661	0.0427095
M.Javanica_Scaff3712g030741	2.02977	2.909e-08
M.Javanica_Scaff1290g014485	2.02553	5.20996e-58
M.Javanica_Scaff16537g074804	2.01275	0.0214326
M.Javanica_Scaff558g007588	2.01198	0.0177975
M.Javanica_Scaff3681g030563	2.00909	1.16933e-33
M.Javanica_Scaff3216g027863	2.00539	1.77073e-43
M.Javanica_Scaff12562g065026	1.99772	6.74542e-06
M.Javanica_Scaff11177g061060	1.99012	1.84536e-11
M.Javanica_Scaff4450g034657	1.98382	0.000653303
M.Javanica_Scaff958g011543	1.98342	0.000393983
M.Javanica_Scaff1577g016788	1.9817	0.0205321
M.Javanica_Scaff6290g043271	1.96919	2.32269e-71
M.Javanica_Scaff20159g082158	1.96072	3.8999e-11
M.Javanica_Scaff6739g045236	1.96039	0.0017084
M.Javanica_Scaff2167g021115	1.95273	3.51116e-16
M.Javanica_Scaff2288g021919	1.95157	3.98342e-42
M.Javanica_Scaff17662g077168	1.94875	0.035695
M.Javanica_Scaff9718g056488	1.93239	5.11286e-24
M.Javanica_Scaff558g007586	1.92685	0.0127188
M.Javanica_Scaff14917g071081	1.92602	0.000725091
M.Javanica_Scaff25783g091429	1.92412	1.72922e-34
M.Javanica_Scaff29164g096011	1.91856	0.000745968
M.Javanica_Scaff465g006613	1.91156	2.8299e-44
M.Javanica_Scaff22106g085588	1.90969	0.0110227
M.Javanica_Scaff9082g054302	1.90935	1.40858e-62
M.Javanica_Scaff639g008434	1.90799	0.000320282
M.Javanica_Scaff682g008852	1.90767	1.01599e-61
M.Javanica_Scaff1832g018705	1.90223	1.15739e-08
M.Javanica_Scaff3g000059	1.8978	1.2127e-07
M.Javanica_Scaff6845g045709	1.89238	0.00253498
M.Javanica_Scaff381g005581	1.8891	0.00151438
M.Javanica_Scaff9449g055601	1.88445	0.00296757
M.Javanica_Scaff12442g064694	1.87214	2.31352e-43
M.Javanica_Scaff1926g019390	1.86697	6.0752e-06
M.Javanica_Scaff1428g015609	1.85351	1.54095e-07
M.Javanica_Scaff18410g078721	1.8402	1.41993e-13
M.Javanica_Scaff8686g052933	1.84004	1.34617e-41
M.Javanica_Scaff8g000226	1.83578	2.08361e-25
M.Javanica_Scaff16137g073917	1.82988	4.55119e-08
M.Javanica_Scaff25284g090681	1.81733	0.0253951
M.Javanica_Scaff4322g034001	1.80656	0.0400128
M.Javanica_Scaff25783g091430	1.797	1.81945e-12
M.Javanica_Scaff29765g096724	1.79158	0.010527
M.Javanica_Scaff469g006642	1.7898	0.0106134
M.Javanica_Scaff4180g033263	1.78849	1.80905e-06
M.Javanica_Scaff6204g042907	1.78568	1.07086e-09
M.Javanica_Scaff1122g012965	1.78404	0.00220255
M.Javanica_Scaff7854g049723	1.77769	0.0105412
M.Javanica_Scaff8925g053757	1.7746	0.0155264
M.Javanica_Scaff1780g018313	1.76644	8.05537e-18
M.Javanica_Scaff2227g021525	1.75859	0.0185814
M.Javanica_Scaff15344g072114	1.7562	0.0165061
M.Javanica_Scaff10547g059144	1.75521	6.13008e-07
M.Javanica_Scaff9058g054218	1.75243	0.00128444
M.Javanica_Scaff1114g012887	1.75196	0.00146307
M.Javanica_Scaff5026g037469	1.73681	4.47354e-28
M.Javanica_Scaff5165g038162	1.7353	0.0102306
M.Javanica_Scaff214g003516	1.73081	0.000385425
M.Javanica_Scaff6949g046119	1.72899	0.0217096
M.Javanica_Scaff16532g074790	1.70577	0.00235495
M.Javanica_Scaff11754g062758	1.70131	0.0281513
M.Javanica_Scaff381g005580	1.70127	0.0135735
M.Javanica_Scaff270g004217	1.70065	1.83739e-11
M.Javanica_Scaff11777g062823	1.70003	0.000382418
M.Javanica_Scaff20023g081913	1.69766	1.45939e-17
M.Javanica_Scaff24200g088981	1.69097	1.37082e-05
M.Javanica_Scaff10190g058010	1.66706	0.0347756
M.Javanica_Scaff8069g050565	1.66591	1.33273e-29
M.Javanica_Scaff2196g021292	1.66564	0.000297407
M.Javanica_Scaff5293g038774	1.66475	0.000385713
M.Javanica_Scaff4307g033923	1.6627	0.000446203
M.Javanica_Scaff11631g062378	1.66236	0.0460219
M.Javanica_Scaff11986g063429	1.64788	3.27972e-07
M.Javanica_Scaff1870g018962	1.64429	6.66935e-07
M.Javanica_Scaff1723g017848	1.64004	3.63342e-27
M.Javanica_Scaff19962g081796	1.63319	0.00993535
M.Javanica_Scaff765g009693	1.63218	0.0115234
M.Javanica_Scaff432g006207	1.62922	0.0304617
M.Javanica_Scaff1626g017143	1.62516	9.49046e-25
M.Javanica_Scaff8824g053402	1.62174	9.27578e-05
M.Javanica_Scaff18037g077929	1.62002	0.0141695
M.Javanica_Scaff11043g060638	1.61987	7.84244e-06
M.Javanica_Scaff8871g053576	1.59703	3.19904e-45
M.Javanica_Scaff18386g078676	1.5886	0.000128742
M.Javanica_Scaff6303g043333	1.58841	1.71853e-10
M.Javanica_Scaff3398g028918	1.58739	0.000960344
M.Javanica_Scaff22129g085627	1.57921	0.0112002
M.Javanica_Scaff4896g036853	1.57688	0.00045187
M.Javanica_Scaff3596g030042	1.56456	0.00235798
M.Javanica_Scaff5113g037895	1.56408	5.32594e-05
M.Javanica_Scaff322g004886	1.55384	0.00146285
M.Javanica_Scaff4024g032476	1.55254	0.0360079
M.Javanica_Scaff2909g026012	1.551	2.15085e-29
M.Javanica_Scaff8535g052348	1.55025	0.0495754
M.Javanica_Scaff19979g081826	1.54709	0.000109452
M.Javanica_Scaff11566g062177	1.54686	1.07429e-48
M.Javanica_Scaff2205g021374	1.54126	4.56443e-05
M.Javanica_Scaff1498g016163	1.53859	0.00975917
M.Javanica_Scaff7339g047679	1.53697	0.000118832
M.Javanica_Scaff18365g078628	1.53249	1.40927e-06
M.Javanica_Scaff7000g046333	1.52682	4.21179e-39
M.Javanica_Scaff10433g058782	1.51755	0.015523
M.Javanica_Scaff30979g098140	1.51568	6.19119e-10
M.Javanica_Scaff8602g052589	1.51349	0.00915831
M.Javanica_Scaff1007g011987	1.51341	6.67726e-14
M.Javanica_Scaff207g003411	1.51193	7.86551e-07
M.Javanica_Scaff17583g077002	1.50864	1.55698e-05
M.Javanica_Scaff2909g026010	1.50081	1.67036e-14
M.Javanica_Scaff31156g098351	1.49896	0.0102677
M.Javanica_Scaff3275g028219	1.48367	1.89425e-22
M.Javanica_Scaff1870g018959	1.47231	0.0026493
M.Javanica_Scaff5641g040361	1.47168	4.14074e-16
M.Javanica_Scaff2586g023926	1.46622	0.0389275
M.Javanica_Scaff18132g078127	1.46498	4.22156e-10
M.Javanica_Scaff1054g012361	1.46492	0.041224
M.Javanica_Scaff799g010013	1.46443	3.39189e-13
M.Javanica_Scaff9500g055778	1.46357	2.73417e-05
M.Javanica_Scaff1043g012271	1.45874	8.55636e-05
M.Javanica_Scaff7854g049726	1.45727	0.0143325
M.Javanica_Scaff897g011018	1.45726	0.0404064
M.Javanica_Scaff7329g047642	1.45319	8.46397e-05
M.Javanica_Scaff16228g074106	1.44342	0.00497097
M.Javanica_Scaff21426g084427	1.44319	2.27873e-15
M.Javanica_Scaff9153g054591	1.44236	7.93054e-05
M.Javanica_Scaff20025g081915	1.43849	0.0250765
M.Javanica_Scaff5682g040546	1.43697	1.33804e-09
M.Javanica_Scaff3744g030927	1.43329	0.00246834
M.Javanica_Scaff207g003409	1.4246	2.22744e-14
M.Javanica_Scaff12033g063567	1.42001	2.22071e-15
M.Javanica_Scaff970g011631	1.41625	0.0150642
M.Javanica_Scaff3721g030800	1.41513	6.13237e-29
M.Javanica_Scaff15113g071568	1.41244	0.0372349
M.Javanica_Scaff29460g096362	1.41135	4.93428e-11
M.Javanica_Scaff1182g013540	1.40564	0.0127339
M.Javanica_Scaff1050g012325	1.40559	5.38659e-12
M.Javanica_Scaff11548g062127	1.40428	0.0322749
M.Javanica_Scaff8268g051335	1.40208	1.80678e-05
M.Javanica_Scaff8236g051202	1.3953	2.23866e-16
M.Javanica_Scaff22117g085608	1.39381	0.0160852
M.Javanica_Scaff1050g012324	1.38938	1.15901e-07
M.Javanica_Scaff4061g032667	1.38932	0.00974618
M.Javanica_Scaff7595g048711	1.38579	0.00519474
M.Javanica_Scaff2820g025421	1.38549	4.21275e-26
M.Javanica_Scaff17123g076031	1.38501	0.0398877
M.Javanica_Scaff3856g031564	1.38328	0.000195944
M.Javanica_Scaff7429g048062	1.38088	0.00249433
M.Javanica_Scaff24475g089401	1.37738	3.51116e-16
M.Javanica_Scaff970g011632	1.37519	4.97863e-05
M.Javanica_Scaff1896g019154	1.37477	8.67524e-18
M.Javanica_Scaff18195g078258	1.37462	0.0328024
M.Javanica_Scaff5315g038887	1.37226	1.52744e-08
M.Javanica_Scaff1118g012924	1.37175	0.000136959
M.Javanica_Scaff7322g047615	1.36601	0.0011029
M.Javanica_Scaff27410g093710	1.35784	0.0243777
M.Javanica_Scaff469g006644	1.35237	1.43594e-05
M.Javanica_Scaff2201g021335	1.34875	1.82439e-22
M.Javanica_Scaff9307g055106	1.34387	0.000244923
M.Javanica_Scaff262g004147	1.34305	6.40098e-29
M.Javanica_Scaff11380g061651	1.33864	2.85365e-06
M.Javanica_Scaff31055g098240	1.33201	0.00120962
M.Javanica_Scaff1956g019602	1.32816	6.0581e-05
M.Javanica_Scaff19259g080433	1.32449	0.00357103
M.Javanica_Scaff30355g097408	1.30952	0.00195136
M.Javanica_Scaff20159g082157	1.30403	0.0494875
M.Javanica_Scaff1160g013343	1.30327	0.0229326
M.Javanica_Scaff736g009432	1.30214	0.000399581
M.Javanica_Scaff21799g085083	1.30053	0.045946
M.Javanica_Scaff26149g091945	1.29641	0.0107599
M.Javanica_Scaff1345g014927	1.29602	0.00940045
M.Javanica_Scaff8322g051536	1.29373	6.37391e-26
M.Javanica_Scaff13732g068128	1.29059	0.00246013
M.Javanica_Scaff2920g026078	1.28921	9.35104e-06
M.Javanica_Scaff7106g046766	1.28874	0.0277098
M.Javanica_Scaff17762g077370	1.28605	2.58777e-11
M.Javanica_Scaff4163g033172	1.2845	2.96416e-10
M.Javanica_Scaff425g006136	1.27958	0.0239772
M.Javanica_Scaff17583g077003	1.27885	8.38084e-06
M.Javanica_Scaff3837g031464	1.27429	3.76875e-13
M.Javanica_Scaff1405g015422	1.2733	0.00390388
M.Javanica_Scaff987g011782	1.27099	1.28252e-11
M.Javanica_Scaff5323g038917	1.26676	0.00426874
M.Javanica_Scaff6377g043656	1.26477	0.00478423
M.Javanica_Scaff12738g065507	1.26398	2.22424e-05
M.Javanica_Scaff5115g037906	1.26244	0.000197361
M.Javanica_Scaff101g001933	1.26115	1.30213e-07
M.Javanica_Scaff3090g027082	1.25826	3.70613e-33
M.Javanica_Scaff17351g076512	1.25144	0.0290559
M.Javanica_Scaff6303g043332	1.25025	0.000465693
M.Javanica_Scaff10024g057475	1.24908	0.0490381
M.Javanica_Scaff11050g060659	1.2486	9.72345e-18
M.Javanica_Scaff7000g046331	1.24601	1.34533e-09
M.Javanica_Scaff5658g040439	1.24556	2.46848e-16
M.Javanica_Scaff7275g047422	1.24522	0.000329408
M.Javanica_Scaff5047g037560	1.23537	0.0239772
M.Javanica_Scaff1040g012247	1.235	0.000199201
M.Javanica_Scaff21g000520	1.2345	0.0114036
M.Javanica_Scaff11060g060683	1.23013	0.00438655
M.Javanica_Scaff29497g096405	1.23009	5.33024e-05
M.Javanica_Scaff6155g042702	1.22659	2.02005e-12
M.Javanica_Scaff3908g031848	1.21678	2.54e-06
M.Javanica_Scaff1114g012888	1.21177	0.000322601
M.Javanica_Scaff24950g090135	1.21013	0.0401756
M.Javanica_Scaff19251g080419	1.20975	1.95576e-09
M.Javanica_Scaff15313g072037	1.2043	2.41589e-20
M.Javanica_Scaff911g011126	1.20221	0.0484578
M.Javanica_Scaff6083g042375	1.20213	0.0458696
M.Javanica_Scaff10932g060275	1.20183	0.0172391
M.Javanica_Scaff19151g080237	1.20145	3.59892e-27
M.Javanica_Scaff4779g036266	1.19965	0.00249053
M.Javanica_Scaff1771g018240	1.19832	0.00393271
M.Javanica_Scaff14058g068945	1.19383	1.3004e-08
M.Javanica_Scaff1040g012246	1.19343	0.0163026
M.Javanica_Scaff8313g051506	1.19028	0.00579258
M.Javanica_Scaff2201g021334	1.18448	2.04402e-15
M.Javanica_Scaff4298g033881	1.18424	0.00585127
M.Javanica_Scaff7161g046991	1.18258	0.0136507
M.Javanica_Scaff1507g016229	1.18036	1.26896e-09
M.Javanica_Scaff3754g030992	1.1752	0.0311382
M.Javanica_Scaff16123g073885	1.17474	0.017868
M.Javanica_Scaff20580g082935	1.17275	0.000653565
M.Javanica_Scaff7457g048158	1.17168	0.00639894
M.Javanica_Scaff623g008278	1.16939	4.01937e-06
M.Javanica_Scaff3844g031502	1.16768	0.0406985
M.Javanica_Scaff12140g063871	1.16734	0.0113455
M.Javanica_Scaff3277g028231	1.16642	0.0137461
M.Javanica_Scaff19451g080808	1.16223	0.00114156
M.Javanica_Scaff21850g085157	1.16193	0.00405654
M.Javanica_Scaff4046g032584	1.16034	0.00456443
M.Javanica_Scaff10949g060323	1.155	6.70417e-10
M.Javanica_Scaff15246g071886	1.15009	5.50395e-08
M.Javanica_Scaff10464g058867	1.14646	0.00599518
M.Javanica_Scaff10931g060270	1.14545	3.66981e-05
M.Javanica_Scaff28417g095048	1.14535	1.75671e-12
M.Javanica_Scaff15493g072469	1.14235	3.31352e-17
M.Javanica_Scaff5432g039442	1.13116	0.00782437
M.Javanica_Scaff9784g056706	1.12822	3.57069e-10
M.Javanica_Scaff7697g049110	1.12379	0.0311382
M.Javanica_Scaff2128g020868	1.1194	0.00175372
M.Javanica_Scaff616g008212	1.11877	0.0233484
M.Javanica_Scaff18827g079554	1.11745	0.00245422
M.Javanica_Scaff8022g050378	1.11278	0.000939206
M.Javanica_Scaff2360g022416	1.10447	5.95965e-21
M.Javanica_Scaff8287g051417	1.10221	0.0300871
M.Javanica_Scaff21649g084819	1.10054	0.020581
M.Javanica_Scaff8543g052370	1.09957	1.80763e-18
M.Javanica_Scaff3788g031177	1.09648	0.0213318
M.Javanica_Scaff765g009691	1.09624	2.11171e-18
M.Javanica_Scaff1203g013731	1.09527	0.0450351
M.Javanica_Scaff10949g060324	1.0949	3.13585e-09
M.Javanica_Scaff4264g033685	1.09107	0.016643
M.Javanica_Scaff26364g092247	1.08906	0.0486043
M.Javanica_Scaff15722g073010	1.08746	1.59485e-13
M.Javanica_Scaff8626g052703	1.08743	2.38031e-05
M.Javanica_Scaff24368g089242	1.08545	0.0108121
M.Javanica_Scaff19058g080045	1.08493	2.19333e-08
M.Javanica_Scaff5763g040925	1.08476	0.0281564
M.Javanica_Scaff1592g016894	1.08379	0.00141199
M.Javanica_Scaff1636g017216	1.08309	0.000543003
M.Javanica_Scaff2409g022736	1.08262	0.0398877
M.Javanica_Scaff5437g039465	1.08225	0.0279903
M.Javanica_Scaff2970g026354	1.07526	0.00284145
M.Javanica_Scaff4191g033320	1.07226	1.14346e-16
M.Javanica_Scaff4433g034579	1.07215	0.000216867
M.Javanica_Scaff12459g064744	1.0712	1.71977e-05
M.Javanica_Scaff1967g019685	1.0711	0.0255665
M.Javanica_Scaff3759g031023	1.06977	9.81361e-07
M.Javanica_Scaff16679g075113	1.06878	0.0345616
M.Javanica_Scaff4490g034868	1.06507	0.00458572
M.Javanica_Scaff3168g027570	1.06447	4.3296e-16
M.Javanica_Scaff8344g051620	1.05898	0.00309189
M.Javanica_Scaff4702g035930	1.05844	0.0491073
M.Javanica_Scaff17186g076174	1.05817	0.0324195
M.Javanica_Scaff893g010972	1.05041	0.0362896
M.Javanica_Scaff6091g042409	1.05032	8.33745e-16
M.Javanica_Scaff5514g039799	1.04884	0.00359373
M.Javanica_Scaff8753g053145	1.04679	0.00382124
M.Javanica_Scaff20710g083177	1.04544	0.000889533
M.Javanica_Scaff25140g090444	1.0452	0.00076996
M.Javanica_Scaff851g010560	1.04419	0.0465925
M.Javanica_Scaff8025g050389	1.0431	0.000127775
M.Javanica_Scaff7602g048740	1.04138	0.00510832
M.Javanica_Scaff15334g072086	1.04103	0.000266072
M.Javanica_Scaff22188g085725	1.04095	0.0347756
M.Javanica_Scaff288g004439	1.04027	0.0465227
M.Javanica_Scaff5658g040441	1.03864	0.00144036
M.Javanica_Scaff6873g045819	1.03842	5.40398e-06
M.Javanica_Scaff11159g061012	1.0383	0.0401988
M.Javanica_Scaff910g011120	1.03818	2.58024e-16
M.Javanica_Scaff1636g017215	1.02959	9.77391e-13
M.Javanica_Scaff5470g039605	1.0295	0.000421077
M.Javanica_Scaff19771g081444	1.02797	0.0111231
M.Javanica_Scaff20516g082819	1.02605	0.000581137
M.Javanica_Scaff1635g017212	1.02564	0.0228615
M.Javanica_Scaff5471g039610	1.02548	0.0152107
M.Javanica_Scaff19707g081319	1.02227	0.00207565
M.Javanica_Scaff21090g083858	1.02062	7.54128e-05
M.Javanica_Scaff729g009365	1.01875	0.0337186
M.Javanica_Scaff11574g062205	1.01752	0.0411038
M.Javanica_Scaff33g000778	1.01721	0.00873979
M.Javanica_Scaff1099g012758	1.017	0.0497256
M.Javanica_Scaff12881g065892	1.01579	0.000383278
M.Javanica_Scaff13154g066611	1.01338	1.78344e-14
M.Javanica_Scaff18157g078175	1.01284	0.0392329
M.Javanica_Scaff8774g053222	1.01226	0.00100979
M.Javanica_Scaff2132g020889	1.00857	0.0103538
M.Javanica_Scaff10542g059118	1.00516	6.0035e-06
M.Javanica_Scaff5766g040935	1.00389	3.18758e-13
M.Javanica_Scaff782g009847	1.00152	0.0020523
M.Javanica_Scaff3729g030842	-1.00012	3.25074e-12
M.Javanica_Scaff10082g057661	-1.00994	0.0206826
M.Javanica_Scaff22735g086649	-1.01318	0.000321235
M.Javanica_Scaff4941g037067	-1.01675	4.20361e-12
M.Javanica_Scaff101g001934	-1.01975	3.51369e-22
M.Javanica_Scaff683g008865	-1.01997	2.41278e-11
M.Javanica_Scaff27505g093828	-1.02312	0.00536738
M.Javanica_Scaff7560g048578	-1.02389	0.00442287
M.Javanica_Scaff6960g046159	-1.02393	6.45818e-11
M.Javanica_Scaff12580g065072	-1.02633	0.00593575
M.Javanica_Scaff11051g060662	-1.03191	0.0107252
M.Javanica_Scaff296g004552	-1.03329	0.0286493
M.Javanica_Scaff25255g090633	-1.03664	1.69743e-12
M.Javanica_Scaff18264g078413	-1.03873	1.99147e-21
M.Javanica_Scaff4901g036876	-1.04293	7.87256e-22
M.Javanica_Scaff25253g090631	-1.04305	0.0215342
M.Javanica_Scaff30420g097489	-1.05766	0.00839726
M.Javanica_Scaff15265g071931	-1.06283	0.0139712
M.Javanica_Scaff919g011199	-1.07034	1.51321e-18
M.Javanica_Scaff18283g078448	-1.07117	1.48351e-14
M.Javanica_Scaff8662g052840	-1.07331	0.00679472
M.Javanica_Scaff5157g038121	-1.0771	1.59063e-16
M.Javanica_Scaff3283g028270	-1.08101	1.82946e-19
M.Javanica_Scaff11363g061597	-1.08189	1.32331e-11
M.Javanica_Scaff2033g020172	-1.08616	6.2055e-08
M.Javanica_Scaff5390g039249	-1.08675	1.1043e-10
M.Javanica_Scaff8981g053950	-1.08679	0.0461764
M.Javanica_Scaff8494g052187	-1.08827	0.0147176
M.Javanica_Scaff8054g050507	-1.08959	3.81413e-13
M.Javanica_Scaff1426g015600	-1.09315	0.0198014
M.Javanica_Scaff8476g052105	-1.09823	3.90284e-05
M.Javanica_Scaff9970g057299	-1.10026	0.0334395
M.Javanica_Scaff1031g012173	-1.10362	1.15644e-09
M.Javanica_Scaff9285g055033	-1.10376	3.73886e-25
M.Javanica_Scaff3555g029788	-1.10446	8.32635e-26
M.Javanica_Scaff5463g039575	-1.10682	0.0357974
M.Javanica_Scaff27505g093827	-1.12189	0.0245277
M.Javanica_Scaff6028g042121	-1.12241	1.48334e-17
M.Javanica_Scaff9950g057227	-1.12457	0.0424808
M.Javanica_Scaff3766g031061	-1.12691	0.0185965
M.Javanica_Scaff4002g032365	-1.13299	5.20438e-24
M.Javanica_Scaff2913g026039	-1.13483	1.51303e-17
M.Javanica_Scaff30713g097843	-1.13567	0.0414205
M.Javanica_Scaff8864g053553	-1.14035	0.0293927
M.Javanica_Scaff20478g082745	-1.14122	0.00647489
M.Javanica_Scaff1977g019760	-1.14153	4.27753e-28
M.Javanica_Scaff16860g075483	-1.1433	3.65232e-13
M.Javanica_Scaff16417g074536	-1.15003	2.22022e-05
M.Javanica_Scaff30126g097138	-1.15052	7.34782e-08
M.Javanica_Scaff27788g094217	-1.15519	0.00611858
M.Javanica_Scaff30581g097693	-1.15571	0.0205905
M.Javanica_Scaff1447g015779	-1.15832	0.00140768
M.Javanica_Scaff4841g036586	-1.15943	0.0499166
M.Javanica_Scaff13377g067192	-1.16206	0.0142846
M.Javanica_Scaff7602g048739	-1.16549	2.68368e-15
M.Javanica_Scaff13683g068003	-1.16587	0.00476847
M.Javanica_Scaff30745g097877	-1.16839	7.72908e-08
M.Javanica_Scaff10214g058091	-1.16868	8.29247e-06
M.Javanica_Scaff25267g090646	-1.17646	0.00182735
M.Javanica_Scaff16697g075155	-1.17813	3.16962e-16
M.Javanica_Scaff6604g044669	-1.17903	2.09286e-12
M.Javanica_Scaff4901g036878	-1.18508	0.0414185
M.Javanica_Scaff5097g037805	-1.18595	2.74879e-06
M.Javanica_Scaff2531g023559	-1.18873	0.0019064
M.Javanica_Scaff7175g047046	-1.18978	0.00140768
M.Javanica_Scaff1875g018996	-1.19716	0.0127897
M.Javanica_Scaff12136g063860	-1.19951	8.8865e-08
M.Javanica_Scaff30126g097139	-1.20696	1.30632e-08
M.Javanica_Scaff6026g042115	-1.21035	7.6173e-08
M.Javanica_Scaff12296g064302	-1.21221	7.07141e-11
M.Javanica_Scaff25506g091006	-1.22033	0.000204827
M.Javanica_Scaff7916g049965	-1.22059	1.62647e-10
M.Javanica_Scaff3246g028034	-1.22176	0.0423368
M.Javanica_Scaff3860g031580	-1.22246	3.36701e-05
M.Javanica_Scaff4694g035891	-1.22629	7.06547e-09
M.Javanica_Scaff2828g025469	-1.22845	0.0376641
M.Javanica_Scaff14351g069683	-1.23265	0.0354791
M.Javanica_Scaff27159g093363	-1.24074	1.81717e-06
M.Javanica_Scaff22984g087075	-1.24809	7.9986e-13
M.Javanica_Scaff25328g090740	-1.2486	0.00991262
M.Javanica_Scaff6g000145	-1.24938	4.00612e-08
M.Javanica_Scaff229g003724	-1.25031	1.08918e-12
M.Javanica_Scaff6978g046231	-1.25385	0.000430346
M.Javanica_Scaff23487g087878	-1.25674	0.00097369
M.Javanica_Scaff1052g012351	-1.26104	0.0472909
M.Javanica_Scaff5281g038706	-1.2615	0.00231687
M.Javanica_Scaff17038g075856	-1.26254	0.0321165
M.Javanica_Scaff3938g032017	-1.26564	7.25145e-16
M.Javanica_Scaff1516g016287	-1.27185	1.81341e-05
M.Javanica_Scaff4386g034346	-1.27217	0.0103434
M.Javanica_Scaff6854g045748	-1.28372	0.000447462
M.Javanica_Scaff346g005172	-1.29283	1.38371e-20
M.Javanica_Scaff2228g021528	-1.29686	4.81645e-28
M.Javanica_Scaff9495g055763	-1.30273	1.14333e-13
M.Javanica_Scaff1739g017982	-1.31311	0.0324144
M.Javanica_Scaff1404g015406	-1.31509	0.00127644
M.Javanica_Scaff2805g025335	-1.32013	3.57095e-20
M.Javanica_Scaff30383g097442	-1.32111	0.00802353
M.Javanica_Scaff25062g090316	-1.32748	1.61374e-08
M.Javanica_Scaff23487g087876	-1.32823	0.0349881
M.Javanica_Scaff704g009095	-1.32906	1.69767e-07
M.Javanica_Scaff25062g090317	-1.33305	1.51696e-05
M.Javanica_Scaff12619g065166	-1.33568	0.00453577
M.Javanica_Scaff4901g036877	-1.33841	0.0179937
M.Javanica_Scaff792g009937	-1.34006	0.0372831
M.Javanica_Scaff14475g069989	-1.34111	1.38692e-08
M.Javanica_Scaff296g004553	-1.34558	2.8075e-09
M.Javanica_Scaff237g003822	-1.35195	6.65581e-06
M.Javanica_Scaff8888g053637	-1.35764	0.0362896
M.Javanica_Scaff4072g032727	-1.3579	2.24095e-29
M.Javanica_Scaff9142g054548	-1.35855	0.00186855
M.Javanica_Scaff9524g055866	-1.36427	1.18606e-32
M.Javanica_Scaff28717g095439	-1.37198	0.000447462
M.Javanica_Scaff25380g090810	-1.37367	0.0270923
M.Javanica_Scaff8110g050722	-1.37628	0.000657437
M.Javanica_Scaff30703g097821	-1.377	6.50331e-09
M.Javanica_Scaff5739g040806	-1.37738	0.0137765
M.Javanica_Scaff6417g043827	-1.388	0.000154766
M.Javanica_Scaff22361g086032	-1.3898	0.00687833
M.Javanica_Scaff29613g096544	-1.39049	5.05621e-13
M.Javanica_Scaff26678g092703	-1.39094	2.15616e-07
M.Javanica_Scaff525g007213	-1.39189	0.0321502
M.Javanica_Scaff3630g030244	-1.39235	1.12708e-06
M.Javanica_Scaff8481g052124	-1.39255	1.78063e-05
M.Javanica_Scaff22224g085785	-1.39383	2.35576e-09
M.Javanica_Scaff29328g096207	-1.39743	2.27042e-05
M.Javanica_Scaff5544g039932	-1.41022	0.0358893
M.Javanica_Scaff16417g074530	-1.41309	0.000216981
M.Javanica_Scaff5315g038888	-1.41654	1.97605e-36
M.Javanica_Scaff1040g012248	-1.41844	0.000235851
M.Javanica_Scaff989g011809	-1.42065	0.0322749
M.Javanica_Scaff5422g039388	-1.42307	0.000118832
M.Javanica_Scaff22224g085786	-1.4259	3.7044e-11
M.Javanica_Scaff23487g087875	-1.43552	0.000204827
M.Javanica_Scaff25062g090318	-1.43922	1.53859e-12
M.Javanica_Scaff22199g085740	-1.44001	0.0205988
M.Javanica_Scaff16295g074266	-1.44173	0.00694396
M.Javanica_Scaff523g007191	-1.44378	0.0067501
M.Javanica_Scaff8476g052107	-1.44531	7.86323e-07
M.Javanica_Scaff22806g086763	-1.44573	0.0359225
M.Javanica_Scaff10339g058480	-1.4465	0.00593575
M.Javanica_Scaff11043g060637	-1.45227	9.04902e-14
M.Javanica_Scaff11592g062261	-1.4562	0.0311109
M.Javanica_Scaff15g000390	-1.45893	0.00308822
M.Javanica_Scaff1423g015571	-1.46608	0.0145828
M.Javanica_Scaff3864g031606	-1.4685	5.5114e-16
M.Javanica_Scaff8218g051135	-1.47525	0.000215016
M.Javanica_Scaff3624g030209	-1.49023	0.000138667
M.Javanica_Scaff1566g016695	-1.52118	0.00260543
M.Javanica_Scaff6898g045920	-1.52249	0.011955
M.Javanica_Scaff12491g064840	-1.52431	0.038138
M.Javanica_Scaff96g001853	-1.53822	0.000309442
M.Javanica_Scaff8227g051163	-1.53923	0.011293
M.Javanica_Scaff6609g044691	-1.53925	0.00186572
M.Javanica_Scaff20803g083343	-1.54244	0.0377063
M.Javanica_Scaff3624g030210	-1.55426	2.6922e-09
M.Javanica_Scaff6007g042042	-1.57015	0.0172507
M.Javanica_Scaff14309g069572	-1.58839	0.0391272
M.Javanica_Scaff4695g035898	-1.59209	4.87436e-29
M.Javanica_Scaff26423g092320	-1.59855	5.97844e-05
M.Javanica_Scaff19693g081287	-1.60398	0.0213318
M.Javanica_Scaff22224g085784	-1.60759	0.000105172
M.Javanica_Scaff3528g029647	-1.61184	0.000197361
M.Javanica_Scaff20277g082374	-1.62263	1.20725e-07
M.Javanica_Scaff10376g058599	-1.62597	0.00128692
M.Javanica_Scaff103g001952	-1.62853	0.0103006
M.Javanica_Scaff12144g063884	-1.63553	0.00782437
M.Javanica_Scaff25858g091535	-1.65137	0.0294345
M.Javanica_Scaff977g011685	-1.65348	0.00538393
M.Javanica_Scaff26039g091800	-1.66299	3.13019e-06
M.Javanica_Scaff14762g070709	-1.66364	0.00108739
M.Javanica_Scaff27895g094355	-1.67123	1.0389e-06
M.Javanica_Scaff22782g086728	-1.69487	6.2055e-08
M.Javanica_Scaff30073g097078	-1.69633	6.87281e-05
M.Javanica_Scaff6104g042471	-1.69896	4.48455e-16
M.Javanica_Scaff12204g064040	-1.74257	0.0414185
M.Javanica_Scaff3974g032227	-1.74359	0.0032612
M.Javanica_Scaff14826g070877	-1.78073	6.78698e-14
M.Javanica_Scaff127g002312	-1.7897	0.00032378
M.Javanica_Scaff29342g096218	-1.78998	6.25444e-07
M.Javanica_Scaff6417g043826	-1.79407	7.663e-05
M.Javanica_Scaff18283g078449	-1.83048	1.76025e-30
M.Javanica_Scaff775g009779	-1.83119	0.0236791
M.Javanica_Scaff2970g026353	-1.86827	1.15901e-07
M.Javanica_Scaff5889g041507	-1.87521	0.00566823
M.Javanica_Scaff549g007499	-1.87698	0.0143596
M.Javanica_Scaff668g008732	-1.88562	0.0247321
M.Javanica_Scaff8527g052317	-1.90701	3.11468e-23
M.Javanica_Scaff2102g020663	-1.91782	0.0249313
M.Javanica_Scaff535g007329	-1.93387	5.15259e-29
M.Javanica_Scaff438g006279	-1.93829	0.00406672
M.Javanica_Scaff5627g040293	-1.988	8.58998e-32
M.Javanica_Scaff9142g054549	-2.03148	2.75967e-05
M.Javanica_Scaff24645g089669	-2.04368	0.000270285
M.Javanica_Scaff1403g015404	-2.08179	0.0129093
M.Javanica_Scaff6719g045157	-2.09033	0.042661
M.Javanica_Scaff2602g024032	-2.11257	1.13764e-44
M.Javanica_Scaff14172g069222	-2.18196	0.0152793
M.Javanica_Scaff3248g028049	-2.2311	0.0354239
M.Javanica_Scaff18447g078798	-2.28112	0.00851746
M.Javanica_Scaff6424g043868	-2.32413	0.0470164
M.Javanica_Scaff22146g085658	-2.33753	0.0374931
M.Javanica_Scaff3908g031849	-2.38305	8.94957e-05
M.Javanica_Scaff8368g051698	-2.39226	0.0382631
M.Javanica_Scaff681g008843	-2.39798	0.0373382
M.Javanica_Scaff8972g053925	-2.4142	0.0196408
M.Javanica_Scaff5356g039086	-2.59264	0.029422
M.Javanica_Scaff10060g057584	-2.63402	0.00875492
M.Javanica_Scaff13134g066562	-2.74883	0.049498
M.Javanica_Scaff8971g053922	-2.84303	0.0367294
M.Javanica_Scaff9848g056896	-2.86433	0.013752
M.Javanica_Scaff7174g047042	-2.92005	0.0422779
M.Javanica_Scaff9804g056773	-2.92516	0.0205905
M.Javanica_Scaff1551g016577	-2.94103	0.0473142
M.Javanica_Scaff23830g088398	-2.99547	0.0322123
M.Javanica_Scaff3287g028296	-3.06396	0.0461204
M.Javanica_Scaff19567g081046	-3.08322	0.0311954
M.Javanica_Scaff779g009814	-3.10493	0.0266347
M.Javanica_Scaff18211g078292	-3.11486	0.0472759
M.Javanica_Scaff174g002975	-3.12527	0.00957802
M.Javanica_Scaff1969g019699	-3.17019	0.0209944
M.Javanica_Scaff17972g077806	-3.21474	0.014924
M.Javanica_Scaff23345g087628	-3.23881	0.0303634
M.Javanica_Scaff22771g086714	-3.29528	0.0161277
M.Javanica_Scaff17377g076561	-3.3915	0.00258986
M.Javanica_Scaff27855g094298	-3.41048	0.0133324
M.Javanica_Scaff3562g029827	-3.44017	0.0256123
M.Javanica_Scaff2870g025753	-3.48739	0.000675647
M.Javanica_Scaff21981g085373	-3.54413	0.0113288
M.Javanica_Scaff26831g092908	-3.61405	1.30707e-05
M.Javanica_Scaff14319g069599	-3.65461	0.0133357
M.Javanica_Scaff14027g068865	-3.88225	0.0079305
M.Javanica_Scaff6725g045178	-3.9833	0.00382988
M.Javanica_Scaff1196g013664	-4.00234	0.00681579
M.Javanica_Scaff27973g094442	-4.23246	0.000109452
M.Javanica_Scaff7687g049072	-4.36023	0.00245422
M.Javanica_Scaff2907g025994	-4.43819	0.00274963
M.Javanica_Scaff6732g045208	-4.52522	0.00259136
M.Javanica_Scaff6g000148	-4.7668	0.000757074
M.Javanica_Scaff14214g069323	-4.7773	0.00358491
M.Javanica_Scaff4345g034111	-4.92867	0.000810022
M.Javanica_Scaff6171g042768	-6.678	0.000370842
M.Javanica_Scaff4253g033634	-6.7349	0.00028988
M.Javanica_Scaff23376g087687	-7.00332	0.000109452
M.Javanica_Scaff8614g052645	-7.25843	5.06367e-05
M.Javanica_Scaff12381g064538	-7.46885	1.29002e-05
