# Supplementary material for: Unraveling the Roles of Neuropeptides in the Chemosensation of the Root-Knot Nematode Meloidogyne javanica
Source: Int J Mol Sci. 2024 Jun 7;25(12):6300. doi: 10.3390/ijms25126300 (PMC11204336; doi:10.3390/ijms25126300)
Supplement: Supplementary file 1 [file ijms-25-06300-s001.zip › Table S2.xlsx]

## Sheet: 1h_up
Table S2 GO enrichment results of DEGs in 1h_up and 6h_up
ID	Description	GeneRatio	BgRatio	pvalue	p.adjust	qvalue	geneID	Count	Category
GO:0005975	carbohydrate metabolic process	27/817	450/98578	2.75266e-15	3.41329e-13	2.26008e-13	M.Javanica_Scaff163g002825/M.Javanica_Scaff20545g082877/M.Javanica_Scaff20805g083348/M.Javanica_Scaff30454g097538/M.Javanica_Scaff9377g055352/M.Javanica_Scaff12621g065179/M.Javanica_Scaff11750g062744/M.Javanica_Scaff281g004357/M.Javanica_Scaff8686g052933/M.Javanica_Scaff6441g043943/M.Javanica_Scaff12345g064442/M.Javanica_Scaff2658g024382/M.Javanica_Scaff14266g069463/M.Javanica_Scaff85g001654/M.Ja…	27	biological_process
GO:0004573	Glc3Man9GlcNAc2 oligosaccharide glucosidase activity	7/817	12/98578	2.00011e-12	8.2671e-11	5.47397e-11	M.Javanica_Scaff14541g070140/M.Javanica_Scaff12081g063699/M.Javanica_Scaff23533g087946/M.Javanica_Scaff14541g070142/M.Javanica_Scaff8901g053685/M.Javanica_Scaff14541g070141/M.Javanica_Scaff29638g096573	7	molecular_function
GO:0009311	oligosaccharide metabolic process	7/817	12/98578	2.00011e-12	8.2671e-11	5.47397e-11	M.Javanica_Scaff14541g070140/M.Javanica_Scaff12081g063699/M.Javanica_Scaff23533g087946/M.Javanica_Scaff14541g070142/M.Javanica_Scaff8901g053685/M.Javanica_Scaff14541g070141/M.Javanica_Scaff29638g096573	7	biological_process
GO:0004555	alpha,alpha-trehalase activity	6/817	26/98578	6.36063e-08	1.57744e-06	1.04448e-06	M.Javanica_Scaff20545g082877/M.Javanica_Scaff12621g065179/M.Javanica_Scaff281g004357/M.Javanica_Scaff6441g043943/M.Javanica_Scaff2658g024382/M.Javanica_Scaff24389g089268	6	molecular_function
GO:0005991	trehalose metabolic process	6/817	26/98578	6.36063e-08	1.57744e-06	1.04448e-06	M.Javanica_Scaff20545g082877/M.Javanica_Scaff12621g065179/M.Javanica_Scaff281g004357/M.Javanica_Scaff6441g043943/M.Javanica_Scaff2658g024382/M.Javanica_Scaff24389g089268	6	biological_process
GO:0030570	pectate lyase activity	9/817	94/98578	1.00272e-07	2.07228e-06	1.37214e-06	M.Javanica_Scaff1298g014556/M.Javanica_Scaff879g010834/M.Javanica_Scaff2646g024315/M.Javanica_Scaff5612g040233/M.Javanica_Scaff30837g097981/M.Javanica_Scaff30837g097980/M.Javanica_Scaff1492g016122/M.Javanica_Scaff1482g016045/M.Javanica_Scaff10407g058689	9	molecular_function
GO:0004348	glucosylceramidase activity	6/817	36/98578	5.01478e-07	7.77291e-06	5.14675e-06	M.Javanica_Scaff13892g068534/M.Javanica_Scaff20023g081913/M.Javanica_Scaff2163g021098/M.Javanica_Scaff26272g092127/M.Javanica_Scaff15174g071714/M.Javanica_Scaff15207g071787	6	molecular_function
GO:0006665	sphingolipid metabolic process	6/817	36/98578	5.01478e-07	7.77291e-06	5.14675e-06	M.Javanica_Scaff13892g068534/M.Javanica_Scaff20023g081913/M.Javanica_Scaff2163g021098/M.Javanica_Scaff26272g092127/M.Javanica_Scaff15174g071714/M.Javanica_Scaff15207g071787	6	biological_process
GO:0046417	chorismate metabolic process	4/817	11/98578	1.47573e-06	2.03322e-05	1.34628e-05	M.Javanica_Scaff17740g077327/M.Javanica_Scaff2888g025861/M.Javanica_Scaff1626g017143/M.Javanica_Scaff262g004147	4	biological_process
GO:0006561	proline biosynthetic process	4/817	12/98578	2.19901e-06	2.72677e-05	1.8055e-05	M.Javanica_Scaff2804g025325/M.Javanica_Scaff4998g037313/M.Javanica_Scaff10120g057773/M.Javanica_Scaff2041g020222	4	biological_process
GO:0005576	extracellular region	12/817	276/98578	4.25143e-06	4.79253e-05	3.17332e-05	M.Javanica_Scaff1298g014556/M.Javanica_Scaff879g010834/M.Javanica_Scaff2646g024315/M.Javanica_Scaff5612g040233/M.Javanica_Scaff30837g097981/M.Javanica_Scaff30837g097980/M.Javanica_Scaff1723g017848/M.Javanica_Scaff1492g016122/M.Javanica_Scaff4770g036223/M.Javanica_Scaff1482g016045/M.Javanica_Scaff19609g081133/M.Javanica_Scaff10407g058689	12	cellular_component
GO:0004553	hydrolase activity, hydrolyzing O-glycosyl compounds	9/817	154/98578	6.41903e-06	6.633e-05	4.39197e-05	M.Javanica_Scaff163g002825/M.Javanica_Scaff13892g068535/M.Javanica_Scaff3242g028013/M.Javanica_Scaff30454g097538/M.Javanica_Scaff8686g052933/M.Javanica_Scaff28484g095140/M.Javanica_Scaff2201g021335/M.Javanica_Scaff2201g021334/M.Javanica_Scaff28484g095138	9	molecular_function
GO:0008484	sulfuric ester hydrolase activity	4/817	16/98578	7.87451e-06	7.51107e-05	4.97337e-05	M.Javanica_Scaff11692g062569/M.Javanica_Scaff18267g078419/M.Javanica_Scaff10889g060141/M.Javanica_Scaff11692g062570	4	molecular_function
GO:0071704	organic substance metabolic process	6/817	61/98578	1.19902e-05	0.000106199	7.03185e-05	M.Javanica_Scaff3242g028013/M.Javanica_Scaff8686g052933/M.Javanica_Scaff28484g095140/M.Javanica_Scaff2201g021335/M.Javanica_Scaff2201g021334/M.Javanica_Scaff28484g095138	6	biological_process
GO:0016757	glycosyltransferase activity	9/817	178/98578	2.04854e-05	0.000169346	0.00011213	M.Javanica_Scaff14266g069463/M.Javanica_Scaff85g001654/M.Javanica_Scaff1757g018134/M.Javanica_Scaff11063g060693/M.Javanica_Scaff14266g069464/M.Javanica_Scaff1877g019015/M.Javanica_Scaff1757g018135/M.Javanica_Scaff9153g054591/M.Javanica_Scaff85g001655	9	molecular_function
GO:0016971	flavin-linked sulfhydryl oxidase activity	4/817	28/98578	8.18541e-05	0.000634369	0.000420041	M.Javanica_Scaff5994g041982/M.Javanica_Scaff2727g024838/M.Javanica_Scaff5994g041983/M.Javanica_Scaff12008g063498	4	molecular_function
GO:0004096	catalase activity	3/817	16/98578	0.000293051	0.00213755	0.00141535	M.Javanica_Scaff20174g082190/M.Javanica_Scaff9082g054302/M.Javanica_Scaff682g008852	3	molecular_function
GO:0009058	biosynthetic process	5/817	100/98578	0.00152092	0.0104774	0.00693751	M.Javanica_Scaff9g000241/M.Javanica_Scaff4379g034294/M.Javanica_Scaff12507g064888/M.Javanica_Scaff7162g046995/M.Javanica_Scaff7162g046994	5	biological_process
GO:0015377	cation:chloride symporter activity	4/817	61/98578	0.00168091	0.0109702	0.00726377	M.Javanica_Scaff390g005699/M.Javanica_Scaff5507g039761/M.Javanica_Scaff2763g025067/M.Javanica_Scaff5507g039759	4	molecular_function
GO:0016972	thiol oxidase activity	3/817	30/98578	0.00194901	0.0120838	0.00800118	M.Javanica_Scaff2727g024838/M.Javanica_Scaff5994g041983/M.Javanica_Scaff12008g063498	3	molecular_function
GO:0004185	serine-type carboxypeptidase activity	5/817	112/98578	0.00249932	0.0147579	0.0097718	M.Javanica_Scaff4925g036983/M.Javanica_Scaff6856g045756/M.Javanica_Scaff1577g016788/M.Javanica_Scaff6856g045757/M.Javanica_Scaff4732g036057	5	molecular_function
GO:0007606	sensory perception of chemical stimulus	5/817	116/98578	0.00290868	0.0163944	0.0108554	M.Javanica_Scaff2813g025362/M.Javanica_Scaff4295g033866/M.Javanica_Scaff4098g032846/M.Javanica_Scaff7595g048711/M.Javanica_Scaff2169g021131	5	biological_process
GO:0008076	voltage-gated potassium channel complex	3/817	36/98578	0.00330367	0.0178111	0.0117934	M.Javanica_Scaff23109g087283/M.Javanica_Scaff7187g047095/M.Javanica_Scaff7765g049390	3	cellular_component
GO:0008237	metallopeptidase activity	9/817	376/98578	0.00455585	0.0235386	0.0155858	M.Javanica_Scaff23839g088419/M.Javanica_Scaff5719g040702/M.Javanica_Scaff20340g082491/M.Javanica_Scaff16524g074770/M.Javanica_Scaff20340g082492/M.Javanica_Scaff4408g034462/M.Javanica_Scaff5848g041323/M.Javanica_Scaff2315g022114/M.Javanica_Scaff28670g095375	9	molecular_function
GO:0030170	pyridoxal phosphate binding	5/817	138/98578	0.00606401	0.0300775	0.0199155	M.Javanica_Scaff9g000241/M.Javanica_Scaff4379g034294/M.Javanica_Scaff12507g064888/M.Javanica_Scaff7162g046995/M.Javanica_Scaff7162g046994	5	molecular_function
GO:0004650	polygalacturonase activity	2/817	15/98578	0.0067061	0.031983	0.0211772	M.Javanica_Scaff20805g083348/M.Javanica_Scaff9377g055352	2	molecular_function
GO:0006914	autophagy	3/817	49/98578	0.00787375	0.0361609	0.0239436	M.Javanica_Scaff16972g075728/M.Javanica_Scaff17662g077168/M.Javanica_Scaff23973g088624	3	biological_process
GO:0022857	transmembrane transporter activity	10/817	489/98578	0.008397	0.0371867	0.0246228	M.Javanica_Scaff5470g039606/M.Javanica_Scaff322g004886/M.Javanica_Scaff9944g057210/M.Javanica_Scaff4163g033172/M.Javanica_Scaff1341g014904/M.Javanica_Scaff5470g039607/M.Javanica_Scaff1053g012357/M.Javanica_Scaff4152g033112/M.Javanica_Scaff5507g039761/M.Javanica_Scaff18365g078628	10	molecular_function
GO:0004476	mannose-6-phosphate isomerase activity	2/817	18/98578	0.0096126	0.0411022	0.0272154	M.Javanica_Scaff1516g016292/M.Javanica_Scaff3766g031066	2	molecular_function
GO:0005249	voltage-gated potassium channel activity	3/817	55/98578	0.0108099	0.0434486	0.028769	M.Javanica_Scaff23109g087283/M.Javanica_Scaff7187g047095/M.Javanica_Scaff7765g049390	3	molecular_function
GO:0019001	guanyl nucleotide binding	4/817	104/98578	0.0112125	0.0434486	0.028769	M.Javanica_Scaff4322g034000/M.Javanica_Scaff6719g045155/M.Javanica_Scaff4322g033998/M.Javanica_Scaff661g008646	4	molecular_function
GO:0031683	G-protein beta/gamma-subunit complex binding	4/817	104/98578	0.0112125	0.0434486	0.028769	M.Javanica_Scaff4322g034000/M.Javanica_Scaff6719g045155/M.Javanica_Scaff4322g033998/M.Javanica_Scaff661g008646	4	molecular_function

## Sheet: 6h_up
ID	Description	GeneRatio	BgRatio	pvalue	p.adjust	qvalue	geneID	Count	Category
GO:0005576	extracellular region	25/529	276/98578	6.32312e-23	3.98357e-21	3.12828e-21	M.Javanica_Scaff1298g014556/M.Javanica_Scaff879g010834/M.Javanica_Scaff5612g040233/M.Javanica_Scaff30837g097981/M.Javanica_Scaff30837g097980/M.Javanica_Scaff1298g014555/M.Javanica_Scaff2646g024315/M.Javanica_Scaff22715g086611/M.Javanica_Scaff6845g045709/M.Javanica_Scaff25284g090681/M.Javanica_Scaff9058g054218/M.Javanica_Scaff24200g088981/M.Javanica_Scaff2196g021292/M.Javanica_Scaff1723g017848/M.J…	25	cellular_component
GO:0004553	hydrolase activity, hydrolyzing O-glycosyl compounds	13/529	154/98578	3.47405e-12	9.30391e-11	7.30633e-11	M.Javanica_Scaff18555g079012/M.Javanica_Scaff3242g028013/M.Javanica_Scaff15251g071900/M.Javanica_Scaff8942g053820/M.Javanica_Scaff11802g062892/M.Javanica_Scaff12562g065026/M.Javanica_Scaff9718g056488/M.Javanica_Scaff8686g052933/M.Javanica_Scaff7429g048062/M.Javanica_Scaff2201g021335/M.Javanica_Scaff3090g027082/M.Javanica_Scaff2201g021334/M.Javanica_Scaff3844g031502	13	molecular_function
GO:0030570	pectate lyase activity	11/529	94/98578	4.43043e-12	9.30391e-11	7.30633e-11	M.Javanica_Scaff1298g014556/M.Javanica_Scaff879g010834/M.Javanica_Scaff5612g040233/M.Javanica_Scaff30837g097981/M.Javanica_Scaff30837g097980/M.Javanica_Scaff1298g014555/M.Javanica_Scaff2646g024315/M.Javanica_Scaff6845g045709/M.Javanica_Scaff9058g054218/M.Javanica_Scaff2196g021292/M.Javanica_Scaff11380g061651	11	molecular_function
GO:0005975	carbohydrate metabolic process	18/529	450/98578	7.70749e-11	1.21393e-09	9.53294e-10	M.Javanica_Scaff14266g069463/M.Javanica_Scaff18555g079012/M.Javanica_Scaff9377g055352/M.Javanica_Scaff20805g083348/M.Javanica_Scaff15251g071900/M.Javanica_Scaff8942g053820/M.Javanica_Scaff11802g062892/M.Javanica_Scaff12562g065026/M.Javanica_Scaff9718g056488/M.Javanica_Scaff8686g052933/M.Javanica_Scaff8824g053402/M.Javanica_Scaff9153g054591/M.Javanica_Scaff7429g048062/M.Javanica_Scaff2201g021335/M…	18	biological_process
GO:0046417	chorismate metabolic process	4/529	11/98578	2.62623e-07	3.30905e-06	2.59858e-06	M.Javanica_Scaff2888g025861/M.Javanica_Scaff1626g017143/M.Javanica_Scaff262g004147/M.Javanica_Scaff8543g052370	4	biological_process
GO:0071704	organic substance metabolic process	6/529	61/98578	1.00377e-06	1.05396e-05	8.27672e-06	M.Javanica_Scaff3242g028013/M.Javanica_Scaff11802g062892/M.Javanica_Scaff8686g052933/M.Javanica_Scaff2201g021335/M.Javanica_Scaff3090g027082/M.Javanica_Scaff2201g021334	6	biological_process
GO:0004096	catalase activity	4/529	16/98578	1.41786e-06	1.27607e-05	1.00209e-05	M.Javanica_Scaff20174g082190/M.Javanica_Scaff9082g054302/M.Javanica_Scaff682g008852/M.Javanica_Scaff19151g080237	4	molecular_function
GO:0004650	polygalacturonase activity	3/529	15/98578	6.66371e-05	0.000524767	0.000412098	M.Javanica_Scaff9377g055352/M.Javanica_Scaff20805g083348/M.Javanica_Scaff8824g053402	3	molecular_function
GO:0004185	serine-type carboxypeptidase activity	5/529	112/98578	0.000365447	0.00255813	0.00200889	M.Javanica_Scaff4925g036982/M.Javanica_Scaff4732g036057/M.Javanica_Scaff6856g045757/M.Javanica_Scaff1577g016788/M.Javanica_Scaff3788g031177	5	molecular_function
GO:0006979	response to oxidative stress	4/529	95/98578	0.00177536	0.0111848	0.00878336	M.Javanica_Scaff20174g082190/M.Javanica_Scaff9082g054302/M.Javanica_Scaff682g008852/M.Javanica_Scaff19151g080237	4	biological_process
