# Supplementary material for: Unraveling the Roles of Neuropeptides in the Chemosensation of the Root-Knot Nematode Meloidogyne javanica
Source: Int J Mol Sci. 2024 Jun 7;25(12):6300. doi: 10.3390/ijms25126300 (PMC11204336; doi:10.3390/ijms25126300)
Supplement: Supplementary file 1 [file ijms-25-06300-s001.zip › Table S3.xlsx]

## Sheet: flps
Table S3 Putative neuropeptide genes in M. javanica.
Neuropeptide	Gene name	Gene id	Consensus sequence	Homologs in C. elegans	Homologs in M. incognita	Homologs in M. hapla	Homologs in M. enterolobii	Homologs in M. arenaria	Homologs in M. chitwoodi	Homologs in H. glycines
flp-1	Mjflp-1a	M.Javanica_Scaff3884g031714	[P/N/Q/A/] [N/T/D/S/K][F/Y]LRF	Yes	Yes	Yes	Yes	Yes	Yes	No
	Mjflp-1b	M.Javanica_Scaff14978g071241
	Mjflp-1c	M.Javanica_Scaff28890g095668
flp-5	Mjflp-5a	M.Javanica_Scaff5270g038641	[G/A/N/K][A/Q/P]KFIRF	Yes	Yes	No	Yes	Yes	Yes	Yes
	Mjflp-5b	M.Javanica_Scaff8044g050464
	Mjflp-5c	M.Javanica_Scaff8044g050466
	Mjflp-5d	M.Javanica_Scaff12780g065617
	Mjflp-5e	M.Javanica_Scaff25165g090488
flp-7	Mjflp-7a	M.Javanica_Scaff7259g047359	[S/A/T/K][M/L/I][A/V/I]RF	Yes	Yes	No	Yes	Yes	Yes	Yes
	Mjflp-7b	M.Javanica_Scaff7529g048456
	Mjflp-7c	M.Javanica_Scaff9960g057262
	Mjflp-7d	M.Javanica_Scaff29455g096354
flp-13	Mjflp-13a	M.Javanica_Scaff1567g016703	P[F/L/I][I/L/M/V]RF	Yes	Yes	Yes	Yes	Yes	Yes	No
	Mjflp-13b	M.Javanica_Scaff1674g017518
	Mjflp-13c	M.Javanica_Scaff14339g069650
flp-14	Mjflp-14a	M.Javanica_Scaff1293g014508	KH[E/D][Y/F][L/V/I]RF	Yes	Yes	Yes	Yes	Yes	Yes	Yes
	Mjflp-14b	M.Javanica_Scaff3115g027233
	Mjflp-14c	M.Javanica_Scaff15586g072687
	Mjflp-14d	M.Javanica_Scaff21307g084234
flp-18	Mjflp-18a	M.Javanica_Scaff495g006914	[P/Q/A][G/Q/D/A][V/M/F/L][V/M/F/L]RF	Yes	Yes	Yes	Yes	Yes	Yes	Yes
	Mjflp-18b	M.Javanica_Scaff1641g017255
	Mjflp-18c	M.Javanica_Scaff9759g056621
	Mjflp-18d	*M.Javanica_Scaff26999g093150
*The sequence is excluded in phylogentic analysis due to imcomplete sequence

## Sheet: ilps
Gene id	Homologs in C. elegans	Homologs in M. incognita	Homologs in M. hapla	Homologs in M. enterolobii	Homologs in M. arenaria	Homologs in M. chitwoodi	Homologs in H. glycines
M.Javanica_Scaff7g000192	No	Yes	No	Yes	Yes	Yes	Yes
M.Javanica_Scaff576g007775	No	Yes	No	Yes	Yes	Yes	Yes
M.Javanica_Scaff33g000778	No	Yes	Yes	Yes	Yes	Yes	No
M.Javanica_Scaff149g002613	No	Yes	Yes	Yes	Yes	Yes	No
M.Javanica_Scaff590g007923	No	Yes	Yes	Yes	Yes	Yes	No
M.Javanica_Scaff30112g097120	No	Yes	Yes	Yes	Yes	No	No
M.Javanica_Scaff163g002827	No	Yes	Yes	Yes	Yes	Yes	Yes
M.Javanica_Scaff10204g058063	No	Yes	Yes	Yes	Yes	Yes	Yes
M.Javanica_Scaff4733g036064	No	Yes	Yes	Yes	Yes	Yes	Yes
M.Javanica_Scaff2132g020889	No	Yes	Yes	Yes	Yes	Yes	No
M.Javanica_Scaff2740g024926	No	Yes	No	Yes	Yes	Yes	No
M.Javanica_Scaff6898g045920	No	Yes	Yes	Yes	Yes	Yes	No
M.Javanica_Scaff21054g083801	No	Yes	Yes	Yes	Yes	Yes	No
M.Javanica_Scaff3414g029023	No	Yes	Yes	Yes	Yes	Yes	No
M.Javanica_Scaff4207g033402	No	Yes	Yes	Yes	Yes	Yes	Yes
M.Javanica_Scaff10545g059136	No	Yes	Yes	Yes	Yes	Yes	No
M.Javanica_Scaff13763g068215	No	Yes	Yes	Yes	Yes	Yes	No
M.Javanica_Scaff9592g056113	No	Yes	Yes	Yes	Yes	Yes	Yes
M.Javanica_Scaff22480g086222	No	Yes	Yes	Yes	Yes	No	No
M.Javanica_Scaff24344g089199	No	Yes	Yes	Yes	Yes	Yes	Yes

## Sheet: nlps
Neuropeptide	Gene name	Gene id	Consensus sequence	Homologs in C. elegans	Homologs in M. incognita	Homologs in M. hapla	Homologs in M. enterolobii	Homologs in M. arenaria	Homologs in M. chitwoodi	Homologs in H. glycines
nlp-2	Mjnlp-2a	M.Javanica_Scaff3331g028544	S[M/L/I][A/S][V/T/S/L]GR[I/T/L][G/R/A]FRP[G/A]	Yes	Yes	Yes	Yes	Yes	Yes	Yes
	Mjnlp-2b	M.Javanica_Scaff4222g033483
	Mjnlp-2c	M.Javanica_Scaff5258g038571
	Mjnlp-2d	M.Javanica_Scaff11463g061904
	Mjnlp-2e	M.Javanica_Scaff15642g072812
nlp-8	Mjnlp-8a	M.Javanica_Scaff355g005271	AFDRL[D/E][V/N/D]S[P/G/F]	Yes	Yes	Yes	Yes	Yes	Yes	Yes
	Mjnlp-8b	M.Javanica_Scaff13359g067146
	Mjnlp-8c	M.Javanica_Scaff20674g083107
	Mjnlp-8d	M.Javanica_Scaff25760g091396
	Mjnlp-8e	M.Javanica_Scaff28827g095589
nlp-9	Mjnlp-9a	M.Javanica_Scaff2186g021239	AGARAFQRPDFDD[G/A]SYEL GGAR[P/T/A]F[Y/L/A][V/K/G/E] GGGRYFIRPFADQGFSGVGAGGW[V/A] GGGRQFSAD	Yes	Yes	Yes	Yes	Yes	Yes	Yes
	Mjnlp-9b	M.Javanica_Scaff8262g051309
	Mjnlp-9c	M.Javanica_Scaff9664g056345
	Mjnlp-9d	M.Javanica_Scaff10460g058856
nlp-12	Mjnlp-12a	M.Javanica_Scaff2345g022312	DYRPLQFG	Yes	Yes	Yes	Yes	Yes	Yes	Yes
	Mjnlp-12b	M.Javanica_Scaff6510g044269
nlp-14	Mjnlp-14a	M.Javanica_Scaff1073g012539	ALD[M/I/L][L/M]EGD[D/G]F[I/G/V]	Yes	Yes	Yes	Yes	Yes	Yes	Yes
	Mjnlp-14b	M.Javanica_Scaff17424g076656
	Mjnlp-14c	M.Javanica_Scaff18722g079331
nlp-15	Mjnlp-15a	M.Javanica_Scaff857g010625	[S/A/N]FDSF[T/V]GPGFTG[L/F/M]	Yes	Yes	Yes	Yes	Yes	Yes	Yes
	Mjnlp-15b	M.Javanica_Scaff1960g019626
	Mjnlp-15c	M.Javanica_Scaff13036g066304
	Mjnlp-15d	M.Javanica_Scaff22884g086891
nlp-18	Mjnlp-18a	M.Javanica_Scaff535g007328	[A/G][P/M]R[Q/N]FAFA SF[G/D]D[Y/N]PFGSRTFAFA AAENF[D/E]ENNDIN	Yes	Yes	Yes	Yes	Yes	Yes	No
	Mjnlp-18b	M.Javanica_Scaff2602g024033
	Mjnlp-18c	M.Javanica_Scaff6417g043828
	Mjnlp-18d	M.Javanica_Scaff8527g052318
Mjnlp-40	Mjnlp-40a	M.Javanica_Scaff2563g023780	MVSWQPV	Yes	Yes	Yes	Yes	Yes	No	No
	Mjnlp-40b	M.Javanica_Scaff3270g028180
	Mjnlp-40c	M.Javanica_Scaff8994g054002
	Mjnlp-40d	M.Javanica_Scaff16732g075220
